# Supplementary material for: Impact of host factors and invasive meningococci on bacterial adhesion, proliferation, primary nasal epithelial barrier function, and immune response
Source: Microbiol Spectr. 2025 Jun 30;13(8):e00141-25. doi: 10.1128/spectrum.00141-25 (PMC12323337; doi:10.1128/spectrum.00141-25)
Supplement: Supplemental material — Experimental data [file spectrum.00141-25-s0002.xlsx]

## Sheet: Overview
This dataset contains the data of performed experiments.
TEER, CFU and cytokine concentrations are divided over three sheets
General:
Column	Explanation
Experiment	Indicates to which experiment the data belongs
Donor	The individual whose primary epithelial cell were acquired
Strain	Used meningococcal strain
Time	Time after application of inoculum
Clonal complex	The clonal complex of the used strain
Sequence type	The sequence type of the used strain
Serogroup	The serogroup of the used strain
Ep_plate	The 24-well plate containing 12 inserts with epithelium
TEER:
TEER_corr	Transepithelial electrical resistance corrected for background resistance of the insert and normalized to Ohm*cm2
TEER_perc	TEER percentage calculated using the following formula: (TEER_corr(tx) / TEER_corr(t0)) * 100%
CFU:
CFU	CFU count at designated timepoint
CFU_t0	CFU count of the infection inoculum
percentage	Percentage of CFU_t0 found at designated timpoint. Formula: (CFU/CFU_t0)*100%
fold	fold change of CFU_t0 found at designated timpoint. Formula: CFU/CFU_t0
Cytokines:
lp_plate	96-well plate that the sample was in for LegendPlex measurements
cytokine	The specific cytokine of which the concentration is shown
concentration	Concentration in pg/mL
det_limit	Shows whether or not the sample was below the detection limit

## Sheet: TEER
exp	donor	strain	time	clonalcomplex	sequence_type	serogroup	ep_plate	TEER_corr	TEER_perc
D	5	cnl	0	cc1136 (cnl)	ST1136 (cnl)	cnl	13	100.65	100
D	5	cnl	0	cc1136 (cnl)	ST1136 (cnl)	cnl	16	73.92	100
D	5	cnl	0	cc1136 (cnl)	ST1136 (cnl)	cnl	19	82.17	100
D	5	cnl	2	cc1136 (cnl)	ST1136 (cnl)	cnl	13	87.12	86.5574
D	5	cnl	24	cc1136 (cnl)	ST1136 (cnl)	cnl	16	84.48	114.286
D	5	cnl	48	cc1136 (cnl)	ST1136 (cnl)	cnl	19	61.71	75.1004
C	1	cnl	0	cc1136 (cnl)	ST1136 (cnl)	cnl	1	315.15	100
C	1	cnl	2	cc1136 (cnl)	ST1136 (cnl)	cnl	1	384.45	121.99
C	1	cnl	0	cc1136 (cnl)	ST1136 (cnl)	cnl	5	229.35	100
C	1	cnl	24	cc1136 (cnl)	ST1136 (cnl)	cnl	5	160.05	69.7842
C	1	cnl	0	cc1136 (cnl)	ST1136 (cnl)	cnl	7	339.57	100
C	1	cnl	24	cc1136 (cnl)	ST1136 (cnl)	cnl	7	227.7	67.0554
C	1	cnl	0	cc1136 (cnl)	ST1136 (cnl)	cnl	9	268.95	100
C	1	cnl	24	cc1136 (cnl)	ST1136 (cnl)	cnl	9	211.53	78.6503
C	1	cnl	48	cc1136 (cnl)	ST1136 (cnl)	cnl	9	196.35	73.0061
C	2	cnl	0	cc1136 (cnl)	ST1136 (cnl)	cnl	1	250.8	100
C	2	cnl	2	cc1136 (cnl)	ST1136 (cnl)	cnl	1	302.61	120.658
C	2	cnl	0	cc1136 (cnl)	ST1136 (cnl)	cnl	5	235.62	100
C	2	cnl	24	cc1136 (cnl)	ST1136 (cnl)	cnl	5	290.4	123.249
C	2	cnl	0	cc1136 (cnl)	ST1136 (cnl)	cnl	7	251.13	100
C	2	cnl	24	cc1136 (cnl)	ST1136 (cnl)	cnl	7	178.2	70.9593
C	2	cnl	0	cc1136 (cnl)	ST1136 (cnl)	cnl	9	237.6	100
C	2	cnl	24	cc1136 (cnl)	ST1136 (cnl)	cnl	9	174.9	73.6111
C	2	cnl	48	cc1136 (cnl)	ST1136 (cnl)	cnl	9	252.78	106.389
C	3	cnl	0	cc1136 (cnl)	ST1136 (cnl)	cnl	2	96.03	100
C	3	cnl	2	cc1136 (cnl)	ST1136 (cnl)	cnl	2	198	206.186
C	3	cnl	0	cc1136 (cnl)	ST1136 (cnl)	cnl	6	133.65	100
C	3	cnl	24	cc1136 (cnl)	ST1136 (cnl)	cnl	6	360.36	269.63
C	3	cnl	0	cc1136 (cnl)	ST1136 (cnl)	cnl	8	178.53	100
C	3	cnl	24	cc1136 (cnl)	ST1136 (cnl)	cnl	8	291.72	163.401
C	3	cnl	0	cc1136 (cnl)	ST1136 (cnl)	cnl	10	141.57	100
C	3	cnl	24	cc1136 (cnl)	ST1136 (cnl)	cnl	10	295.02	208.392
C	3	cnl	48	cc1136 (cnl)	ST1136 (cnl)	cnl	10	361.68	255.478
C	4	cnl	0	cc1136 (cnl)	ST1136 (cnl)	cnl	2	343.86	100
C	4	cnl	2	cc1136 (cnl)	ST1136 (cnl)	cnl	2	265.65	77.2553
C	4	cnl	0	cc1136 (cnl)	ST1136 (cnl)	cnl	6	379.5	100
C	4	cnl	24	cc1136 (cnl)	ST1136 (cnl)	cnl	6	163.02	42.9565
C	4	cnl	0	cc1136 (cnl)	ST1136 (cnl)	cnl	8	408.21	100
C	4	cnl	24	cc1136 (cnl)	ST1136 (cnl)	cnl	8	176.55	43.2498
C	4	cnl	0	cc1136 (cnl)	ST1136 (cnl)	cnl	10	456.06	100
C	4	cnl	24	cc1136 (cnl)	ST1136 (cnl)	cnl	10	201.63	44.2113
C	4	cnl	48	cc1136 (cnl)	ST1136 (cnl)	cnl	10	122.43	26.8452
D	6	cnl	0	cc1136 (cnl)	ST1136 (cnl)	cnl	14	359.37	100
D	6	cnl	0	cc1136 (cnl)	ST1136 (cnl)	cnl	17	383.13	100
D	6	cnl	0	cc1136 (cnl)	ST1136 (cnl)	cnl	20	283.47	100
D	6	cnl	2	cc1136 (cnl)	ST1136 (cnl)	cnl	14	316.8	88.1543
D	6	cnl	24	cc1136 (cnl)	ST1136 (cnl)	cnl	17	149.16	38.932
D	6	cnl	48	cc1136 (cnl)	ST1136 (cnl)	cnl	20	295.68	104.307
D	7	cnl	0	cc1136 (cnl)	ST1136 (cnl)	cnl	15	383.79	100
D	7	cnl	0	cc1136 (cnl)	ST1136 (cnl)	cnl	18	436.59	100
D	7	cnl	0	cc1136 (cnl)	ST1136 (cnl)	cnl	21	436.59	100
D	7	cnl	2	cc1136 (cnl)	ST1136 (cnl)	cnl	15	245.85	64.0585
D	7	cnl	24	cc1136 (cnl)	ST1136 (cnl)	cnl	18	163.68	37.4906
D	7	cnl	48	cc1136 (cnl)	ST1136 (cnl)	cnl	21	40.92	9.37264
D	5	MenC cc11_1	0	cc11	ST11	C	13	63.69	100
D	5	MenC cc11_1	0	cc11	ST11	C	16	74.25	100
D	5	MenC cc11_1	0	cc11	ST11	C	19	76.89	100
D	5	MenC cc11_1	2	cc11	ST11	C	13	63.36	99.4819
D	5	MenC cc11_1	24	cc11	ST11	C	16	48.84	65.7778
D	5	MenC cc11_1	48	cc11	ST11	C	19	33	42.9185
C	1	MenC cc11_1	0	cc11	ST11	C	1	267.3	100
C	1	MenC cc11_1	2	cc11	ST11	C	1	355.74	133.086
C	1	MenC cc11_1	0	cc11	ST11	C	5	346.83	100
C	1	MenC cc11_1	24	cc11	ST11	C	5	214.5	61.8459
C	1	MenC cc11_1	0	cc11	ST11	C	7	318.78	100
C	1	MenC cc11_1	24	cc11	ST11	C	7	171.6	53.8302
C	1	MenC cc11_1	0	cc11	ST11	C	9	345.51	100
C	1	MenC cc11_1	24	cc11	ST11	C	9	60.72	17.574
C	1	MenC cc11_1	48	cc11	ST11	C	9	87.45	25.3104
C	2	MenC cc11_1	0	cc11	ST11	C	1	232.65	100
C	2	MenC cc11_1	2	cc11	ST11	C	1	293.7	126.241
C	2	MenC cc11_1	0	cc11	ST11	C	5	245.85	100
C	2	MenC cc11_1	24	cc11	ST11	C	5	233.97	95.1678
C	2	MenC cc11_1	0	cc11	ST11	C	7	221.76	100
C	2	MenC cc11_1	24	cc11	ST11	C	7	290.4	130.952
C	2	MenC cc11_1	0	cc11	ST11	C	9	263.34	100
C	2	MenC cc11_1	24	cc11	ST11	C	9	201.63	76.5664
C	2	MenC cc11_1	48	cc11	ST11	C	9	263.01	99.8747
C	3	MenC cc11_1	0	cc11	ST11	C	2	122.1	100
C	3	MenC cc11_1	2	cc11	ST11	C	2	272.58	223.243
C	3	MenC cc11_1	0	cc11	ST11	C	6	89.1	100
C	3	MenC cc11_1	24	cc11	ST11	C	6	151.8	170.37
C	3	MenC cc11_1	0	cc11	ST11	C	8	263.34	100
C	3	MenC cc11_1	24	cc11	ST11	C	8	204.6	77.6942
C	3	MenC cc11_1	0	cc11	ST11	C	10	144.21	100
C	3	MenC cc11_1	24	cc11	ST11	C	10	66.33	45.9954
C	3	MenC cc11_1	48	cc11	ST11	C	10	34.32	23.7986
C	4	MenC cc11_1	0	cc11	ST11	C	2	384.78	100
C	4	MenC cc11_1	2	cc11	ST11	C	2	246.51	64.0652
C	4	MenC cc11_1	0	cc11	ST11	C	6	375.54	100
C	4	MenC cc11_1	24	cc11	ST11	C	6	108.9	28.9982
C	4	MenC cc11_1	0	cc11	ST11	C	8	442.2	100
C	4	MenC cc11_1	24	cc11	ST11	C	8	195.03	44.1045
C	4	MenC cc11_1	0	cc11	ST11	C	10	480.15	100
C	4	MenC cc11_1	24	cc11	ST11	C	10	184.47	38.4192
C	4	MenC cc11_1	48	cc11	ST11	C	10	132.66	27.6289
D	6	MenC cc11_1	0	cc11	ST11	C	14	374.88	100
D	6	MenC cc11_1	0	cc11	ST11	C	17	335.61	100
D	6	MenC cc11_1	0	cc11	ST11	C	20	368.61	100
D	6	MenC cc11_1	2	cc11	ST11	C	14	352.11	93.9261
D	6	MenC cc11_1	24	cc11	ST11	C	17	169.29	50.4425
D	6	MenC cc11_1	48	cc11	ST11	C	20	176.55	47.8962
D	7	MenC cc11_1	0	cc11	ST11	C	15	408.87	100
D	7	MenC cc11_1	0	cc11	ST11	C	18	372.57	100
D	7	MenC cc11_1	0	cc11	ST11	C	21	372.57	100
D	7	MenC cc11_1	2	cc11	ST11	C	15	236.61	57.8692
D	7	MenC cc11_1	24	cc11	ST11	C	18	96.36	25.8636
D	7	MenC cc11_1	48	cc11	ST11	C	21	162.03	43.4898
D	5	MenC cc11_2	0	cc11	ST11	C	13	82.83	100
D	5	MenC cc11_2	0	cc11	ST11	C	16	60.72	100
D	5	MenC cc11_2	0	cc11	ST11	C	19	95.04	100
D	5	MenC cc11_2	2	cc11	ST11	C	13	50.82	61.3546
D	5	MenC cc11_2	24	cc11	ST11	C	16	36.3	59.7826
D	5	MenC cc11_2	48	cc11	ST11	C	19	36.3	38.1944
D	6	MenC cc11_2	0	cc11	ST11	C	14	351.45	100
D	6	MenC cc11_2	0	cc11	ST11	C	17	312.18	100
D	6	MenC cc11_2	0	cc11	ST11	C	20	332.31	100
D	6	MenC cc11_2	2	cc11	ST11	C	14	345.18	98.216
D	6	MenC cc11_2	24	cc11	ST11	C	17	167.31	53.5941
D	6	MenC cc11_2	48	cc11	ST11	C	20	98.34	29.5929
D	7	MenC cc11_2	0	cc11	ST11	C	15	438.24	100
D	7	MenC cc11_2	0	cc11	ST11	C	18	409.2	100
D	7	MenC cc11_2	0	cc11	ST11	C	21	443.52	100
D	7	MenC cc11_2	2	cc11	ST11	C	15	260.7	59.488
D	7	MenC cc11_2	24	cc11	ST11	C	18	116.82	28.5484
D	7	MenC cc11_2	48	cc11	ST11	C	21	36.3	8.18452
D	5	MenC cc11_3	0	cc11	ST11	C	13	97.35	100
D	5	MenC cc11_3	0	cc11	ST11	C	16	69.63	100
D	5	MenC cc11_3	0	cc11	ST11	C	19	88.44	100
D	5	MenC cc11_3	2	cc11	ST11	C	13	79.86	82.0339
D	5	MenC cc11_3	24	cc11	ST11	C	16	57.42	82.4645
D	5	MenC cc11_3	48	cc11	ST11	C	19	40.26	45.5224
D	6	MenC cc11_3	0	cc11	ST11	C	14	358.38	100
D	6	MenC cc11_3	0	cc11	ST11	C	17	266.31	100
D	6	MenC cc11_3	0	cc11	ST11	C	20	241.89	100
D	6	MenC cc11_3	2	cc11	ST11	C	14	373.23	104.144
D	6	MenC cc11_3	24	cc11	ST11	C	17	134.64	50.5576
D	6	MenC cc11_3	48	cc11	ST11	C	20	197.34	81.5825
D	7	MenC cc11_3	0	cc11	ST11	C	15	468.6	100
D	7	MenC cc11_3	0	cc11	ST11	C	18	487.08	100
D	7	MenC cc11_3	0	cc11	ST11	C	21	450.12	100
D	7	MenC cc11_3	2	cc11	ST11	C	15	285.78	60.9859
D	7	MenC cc11_3	24	cc11	ST11	C	18	94.38	19.3767
D	7	MenC cc11_3	48	cc11	ST11	C	21	45.21	10.044
D	5	MenC C11	0	-	ST345	C	13	89.1	100
D	5	MenC C11	0	-	ST345	C	16	84.15	100
D	5	MenC C11	0	-	ST345	C	19	75.24	100
D	5	MenC C11	2	-	ST345	C	13	65.34	73.3333
D	5	MenC C11	24	-	ST345	C	16	94.38	112.157
D	5	MenC C11	48	-	ST345	C	19	45.87	60.9649
C	1	MenC C11	0	-	ST345	C	1	283.47	100
C	1	MenC C11	2	-	ST345	C	1	322.74	113.853
C	1	MenC C11	0	-	ST345	C	5	126.39	100
C	1	MenC C11	24	-	ST345	C	5	67.32	53.2637
C	1	MenC C11	0	-	ST345	C	7	226.05	100
C	1	MenC C11	24	-	ST345	C	7	146.85	64.9635
C	1	MenC C11	0	-	ST345	C	9	249.81	100
C	1	MenC C11	24	-	ST345	C	9	245.19	98.1506
C	1	MenC C11	48	-	ST345	C	9	258.72	103.567
C	2	MenC C11	0	-	ST345	C	1	226.71	100
C	2	MenC C11	2	-	ST345	C	1	313.5	138.282
C	2	MenC C11	0	-	ST345	C	5	211.86	100
C	2	MenC C11	24	-	ST345	C	5	116.82	55.1402
C	2	MenC C11	0	-	ST345	C	7	248.16	100
C	2	MenC C11	24	-	ST345	C	7	207.9	83.7766
C	2	MenC C11	0	-	ST345	C	9	243.54	100
C	2	MenC C11	24	-	ST345	C	9	220.77	90.6504
C	2	MenC C11	48	-	ST345	C	9	323.73	132.927
C	3	MenC C11	0	-	ST345	C	2	116.16	100
C	3	MenC C11	2	-	ST345	C	2	240.9	207.386
C	3	MenC C11	0	-	ST345	C	6	146.19	100
C	3	MenC C11	24	-	ST345	C	6	402.6	275.395
C	3	MenC C11	0	-	ST345	C	8	190.41	100
C	3	MenC C11	24	-	ST345	C	8	378.84	198.96
C	3	MenC C11	0	-	ST345	C	10	211.2	100
C	3	MenC C11	24	-	ST345	C	10	211.53	100.156
C	3	MenC C11	48	-	ST345	C	10	487.41	230.781
C	4	MenC C11	0	-	ST345	C	2	340.56	100
C	4	MenC C11	2	-	ST345	C	2	274.56	80.6202
C	4	MenC C11	0	-	ST345	C	6	329.34	100
C	4	MenC C11	24	-	ST345	C	6	207.9	63.1263
C	4	MenC C11	0	-	ST345	C	8	411.18	100
C	4	MenC C11	24	-	ST345	C	8	220.44	53.6116
C	4	MenC C11	0	-	ST345	C	10	374.55	100
C	4	MenC C11	24	-	ST345	C	10	122.1	32.5991
C	4	MenC C11	48	-	ST345	C	10	96.03	25.6388
D	6	MenC C11	0	-	ST345	C	14	314.82	100
D	6	MenC C11	0	-	ST345	C	17	318.78	100
D	6	MenC C11	0	-	ST345	C	20	223.41	100
D	6	MenC C11	2	-	ST345	C	14	325.38	103.354
D	6	MenC C11	24	-	ST345	C	17	131.34	41.2008
D	6	MenC C11	48	-	ST345	C	20	298.65	133.678
D	7	MenC C11	0	-	ST345	C	15	407.22	100
D	7	MenC C11	0	-	ST345	C	18	404.91	100
D	7	MenC C11	0	-	ST345	C	21	404.91	100
D	7	MenC C11	2	-	ST345	C	15	239.25	58.752
D	7	MenC C11	24	-	ST345	C	18	100.65	24.8574
D	7	MenC C11	48	-	ST345	C	21	273.24	67.4817
D	5	MenW cc11_1	0	cc11	ST11	W	13	110.88	100
D	5	MenW cc11_1	0	cc11	ST11	W	16	77.55	100
D	5	MenW cc11_1	0	cc11	ST11	W	19	87.78	100
D	5	MenW cc11_1	2	cc11	ST11	W	13	99	89.2857
D	5	MenW cc11_1	24	cc11	ST11	W	16	43.56	56.1702
D	5	MenW cc11_1	48	cc11	ST11	W	19	25.74	29.3233
C	1	MenW cc11_1	0	cc11	ST11	W	1	324.39	100
C	1	MenW cc11_1	2	cc11	ST11	W	1	361.68	111.495
C	1	MenW cc11_1	0	cc11	ST11	W	5	225.72	100
C	1	MenW cc11_1	24	cc11	ST11	W	5	82.5	36.5497
C	1	MenW cc11_1	0	cc11	ST11	W	7	189.42	100
C	1	MenW cc11_1	24	cc11	ST11	W	7	280.5	148.084
C	1	MenW cc11_1	0	cc11	ST11	W	9	379.17	100
C	1	MenW cc11_1	24	cc11	ST11	W	9	107.58	28.3725
C	1	MenW cc11_1	48	cc11	ST11	W	9	93.06	24.5431
C	2	MenW cc11_1	0	cc11	ST11	W	1	147.51	100
C	2	MenW cc11_1	2	cc11	ST11	W	1	340.89	231.096
C	2	MenW cc11_1	0	cc11	ST11	W	5	231	100
C	2	MenW cc11_1	24	cc11	ST11	W	5	252.78	109.429
C	2	MenW cc11_1	0	cc11	ST11	W	7	247.17	100
C	2	MenW cc11_1	24	cc11	ST11	W	7	201.3	81.4419
C	2	MenW cc11_1	0	cc11	ST11	W	9	248.82	100
C	2	MenW cc11_1	24	cc11	ST11	W	9	250.47	100.663
C	2	MenW cc11_1	48	cc11	ST11	W	9	290.4	116.711
C	3	MenW cc11_1	0	cc11	ST11	W	2	147.51	100
C	3	MenW cc11_1	2	cc11	ST11	W	2	294.36	199.553
C	3	MenW cc11_1	0	cc11	ST11	W	6	208.89	100
C	3	MenW cc11_1	24	cc11	ST11	W	6	92.73	44.3918
C	3	MenW cc11_1	0	cc11	ST11	W	8	303.27	100
C	3	MenW cc11_1	24	cc11	ST11	W	8	273.9	90.3156
C	3	MenW cc11_1	0	cc11	ST11	W	10	94.05	100
C	3	MenW cc11_1	24	cc11	ST11	W	10	210.54	223.86
C	3	MenW cc11_1	48	cc11	ST11	W	10	223.08	237.193
C	4	MenW cc11_1	0	cc11	ST11	W	2	317.46	100
C	4	MenW cc11_1	2	cc11	ST11	W	2	236.28	74.4283
C	4	MenW cc11_1	0	cc11	ST11	W	6	417.78	100
C	4	MenW cc11_1	24	cc11	ST11	W	6	123.09	29.4629
C	4	MenW cc11_1	0	cc11	ST11	W	8	433.29	100
C	4	MenW cc11_1	24	cc11	ST11	W	8	191.4	44.1736
C	4	MenW cc11_1	0	cc11	ST11	W	10	401.28	100
C	4	MenW cc11_1	24	cc11	ST11	W	10	82.83	20.6414
C	4	MenW cc11_1	48	cc11	ST11	W	10	51.15	12.7467
D	6	MenW cc11_1	0	cc11	ST11	W	14	349.8	100
D	6	MenW cc11_1	0	cc11	ST11	W	17	343.2	100
D	6	MenW cc11_1	0	cc11	ST11	W	20	274.23	100
D	6	MenW cc11_1	2	cc11	ST11	W	14	323.4	92.4528
D	6	MenW cc11_1	24	cc11	ST11	W	17	132.33	38.5577
D	6	MenW cc11_1	48	cc11	ST11	W	20	297.99	108.664
D	7	MenW cc11_1	0	cc11	ST11	W	15	423.06	100
D	7	MenW cc11_1	0	cc11	ST11	W	18	433.95	100
D	7	MenW cc11_1	0	cc11	ST11	W	21	433.95	100
D	7	MenW cc11_1	2	cc11	ST11	W	15	219.12	51.7941
D	7	MenW cc11_1	24	cc11	ST11	W	18	57.09	13.1559
D	7	MenW cc11_1	48	cc11	ST11	W	21	47.52	10.9506
D	5	MenW cc11_2	0	cc11	ST11	W	13	85.47	100
D	5	MenW cc11_2	0	cc11	ST11	W	16	66.66	100
D	5	MenW cc11_2	0	cc11	ST11	W	19	78.21	100
D	5	MenW cc11_2	2	cc11	ST11	W	13	75.24	88.0309
D	5	MenW cc11_2	24	cc11	ST11	W	16	33	49.505
D	5	MenW cc11_2	48	cc11	ST11	W	19	41.58	53.1646
D	6	MenW cc11_2	0	cc11	ST11	W	14	333.96	100
D	6	MenW cc11_2	0	cc11	ST11	W	17	247.17	100
D	6	MenW cc11_2	0	cc11	ST11	W	20	198.99	100
D	6	MenW cc11_2	2	cc11	ST11	W	14	412.83	123.617
D	6	MenW cc11_2	24	cc11	ST11	W	17	77.55	31.3752
D	6	MenW cc11_2	48	cc11	ST11	W	20	132	66.335
D	7	MenW cc11_2	0	cc11	ST11	W	15	470.25	100
D	7	MenW cc11_2	0	cc11	ST11	W	18	459.69	100
D	7	MenW cc11_2	0	cc11	ST11	W	21	442.86	100
D	7	MenW cc11_2	2	cc11	ST11	W	15	249.15	52.9825
D	7	MenW cc11_2	24	cc11	ST11	W	18	117.48	25.5564
D	7	MenW cc11_2	48	cc11	ST11	W	21	53.46	12.0715
D	5	MenW cc11_3	0	cc11	ST11	W	13	85.14	100
D	5	MenW cc11_3	0	cc11	ST11	W	16	68.31	100
D	5	MenW cc11_3	0	cc11	ST11	W	19	62.37	100
D	5	MenW cc11_3	2	cc11	ST11	W	13	50.82	59.6899
D	5	MenW cc11_3	24	cc11	ST11	W	16	55.77	81.6425
D	5	MenW cc11_3	48	cc11	ST11	W	19	28.05	44.9735
D	6	MenW cc11_3	0	cc11	ST11	W	14	342.54	100
D	6	MenW cc11_3	0	cc11	ST11	W	17	293.37	100
D	6	MenW cc11_3	0	cc11	ST11	W	20	239.91	100
D	6	MenW cc11_3	2	cc11	ST11	W	14	293.37	85.6455
D	6	MenW cc11_3	24	cc11	ST11	W	17	61.38	20.9224
D	6	MenW cc11_3	48	cc11	ST11	W	20	167.97	70.0138
D	7	MenW cc11_3	0	cc11	ST11	W	15	478.5	100
D	7	MenW cc11_3	0	cc11	ST11	W	18	458.7	100
D	7	MenW cc11_3	0	cc11	ST11	W	21	447.48	100
D	7	MenW cc11_3	2	cc11	ST11	W	15	239.58	50.069
D	7	MenW cc11_3	24	cc11	ST11	W	18	122.43	26.6906
D	7	MenW cc11_3	48	cc11	ST11	W	21	193.05	43.1416
D	5	MenW cc22_2	0	cc22	ST3422	W	13	75.24	100
D	5	MenW cc22_2	0	cc22	ST3422	W	16	90.75	100
D	5	MenW cc22_2	0	cc22	ST3422	W	19	71.94	100
D	5	MenW cc22_2	2	cc22	ST3422	W	13	51.81	68.8596
D	5	MenW cc22_2	24	cc22	ST3422	W	16	57.09	62.9091
D	5	MenW cc22_2	48	cc22	ST3422	W	19	27.39	38.0734
D	6	MenW cc22_2	0	cc22	ST3422	W	14	357.72	100
D	6	MenW cc22_2	0	cc22	ST3422	W	17	338.58	100
D	6	MenW cc22_2	0	cc22	ST3422	W	20	291.39	100
D	6	MenW cc22_2	2	cc22	ST3422	W	14	329.34	92.0664
D	6	MenW cc22_2	24	cc22	ST3422	W	17	160.05	47.271
D	6	MenW cc22_2	48	cc22	ST3422	W	20	334.95	114.949
D	7	MenW cc22_2	0	cc22	ST3422	W	15	447.15	100
D	7	MenW cc22_2	0	cc22	ST3422	W	18	393.36	100
D	7	MenW cc22_2	0	cc22	ST3422	W	21	418.77	100
D	7	MenW cc22_2	2	cc22	ST3422	W	15	229.02	51.2177
D	7	MenW cc22_2	24	cc22	ST3422	W	18	115.83	29.4463
D	7	MenW cc22_2	48	cc22	ST3422	W	21	47.85	11.4263
D	5	MenW cc22_3	0	cc22	ST3422	W	13	80.85	100
D	5	MenW cc22_3	0	cc22	ST3422	W	16	81.18	100
D	5	MenW cc22_3	0	cc22	ST3422	W	19	79.53	100
D	5	MenW cc22_3	2	cc22	ST3422	W	13	73.26	90.6122
D	5	MenW cc22_3	24	cc22	ST3422	W	16	66.99	82.5203
D	5	MenW cc22_3	48	cc22	ST3422	W	19	38.61	48.5477
D	6	MenW cc22_3	0	cc22	ST3422	W	14	382.47	100
D	6	MenW cc22_3	0	cc22	ST3422	W	17	241.23	100
D	6	MenW cc22_3	0	cc22	ST3422	W	20	254.76	100
D	6	MenW cc22_3	2	cc22	ST3422	W	14	375.54	98.1881
D	6	MenW cc22_3	24	cc22	ST3422	W	17	144.87	60.0547
D	6	MenW cc22_3	48	cc22	ST3422	W	20	159.06	62.4352
D	7	MenW cc22_3	0	cc22	ST3422	W	15	482.79	100
D	7	MenW cc22_3	0	cc22	ST3422	W	18	441.87	100
D	7	MenW cc22_3	0	cc22	ST3422	W	21	442.53	100
D	7	MenW cc22_3	2	cc22	ST3422	W	15	277.86	57.553
D	7	MenW cc22_3	24	cc22	ST3422	W	18	180.51	40.8514
D	7	MenW cc22_3	48	cc22	ST3422	W	21	330.33	74.6458
D	5	MenW MP01240070	0	cc22	ST184	W	13	81.51	100
D	5	MenW MP01240070	0	cc22	ST184	W	16	80.19	100
D	5	MenW MP01240070	0	cc22	ST184	W	19	70.62	100
D	5	MenW MP01240070	2	cc22	ST184	W	13	72.6	89.0688
D	5	MenW MP01240070	24	cc22	ST184	W	16	63.69	79.4239
D	5	MenW MP01240070	48	cc22	ST184	W	19	26.07	36.9159
C	1	MenW MP01240070	0	cc22	ST184	W	1	93.72	100
C	1	MenW MP01240070	2	cc22	ST184	W	1	374.55	399.648
C	1	MenW MP01240070	0	cc22	ST184	W	5	200.97	100
C	1	MenW MP01240070	24	cc22	ST184	W	5	48.51	24.1379
C	1	MenW MP01240070	0	cc22	ST184	W	7	179.85	100
C	1	MenW MP01240070	24	cc22	ST184	W	7	210.54	117.064
C	1	MenW MP01240070	0	cc22	ST184	W	9	262.68	100
C	1	MenW MP01240070	24	cc22	ST184	W	9	48.51	18.4673
C	1	MenW MP01240070	48	cc22	ST184	W	9	48.84	18.593
C	2	MenW MP01240070	0	cc22	ST184	W	1	218.46	100
C	2	MenW MP01240070	2	cc22	ST184	W	1	279.84	128.097
C	2	MenW MP01240070	0	cc22	ST184	W	5	235.62	100
C	2	MenW MP01240070	24	cc22	ST184	W	5	252.45	107.143
C	2	MenW MP01240070	0	cc22	ST184	W	7	229.35	100
C	2	MenW MP01240070	24	cc22	ST184	W	7	217.8	94.964
C	2	MenW MP01240070	0	cc22	ST184	W	9	231.99	100
C	2	MenW MP01240070	24	cc22	ST184	W	9	230.67	99.431
C	2	MenW MP01240070	48	cc22	ST184	W	9	55.11	23.7553
C	3	MenW MP01240070	0	cc22	ST184	W	2	246.18	100
C	3	MenW MP01240070	2	cc22	ST184	W	2	410.85	166.89
C	3	MenW MP01240070	0	cc22	ST184	W	6	117.48	100
C	3	MenW MP01240070	24	cc22	ST184	W	6	316.8	269.663
C	3	MenW MP01240070	0	cc22	ST184	W	8	142.23	100
C	3	MenW MP01240070	24	cc22	ST184	W	8	237.6	167.053
C	3	MenW MP01240070	0	cc22	ST184	W	10	170.94	100
C	3	MenW MP01240070	24	cc22	ST184	W	10	336.6	196.911
C	3	MenW MP01240070	48	cc22	ST184	W	10	245.85	143.822
C	4	MenW MP01240070	0	cc22	ST184	W	2	377.85	100
C	4	MenW MP01240070	2	cc22	ST184	W	2	234.96	62.1834
C	4	MenW MP01240070	0	cc22	ST184	W	6	343.2	100
C	4	MenW MP01240070	24	cc22	ST184	W	6	217.8	63.4615
C	4	MenW MP01240070	0	cc22	ST184	W	8	375.87	100
C	4	MenW MP01240070	24	cc22	ST184	W	8	103.29	27.4802
C	4	MenW MP01240070	0	cc22	ST184	W	10	406.89	100
C	4	MenW MP01240070	24	cc22	ST184	W	10	172.92	42.498
C	4	MenW MP01240070	48	cc22	ST184	W	10	132.66	32.6034
D	6	MenW MP01240070	0	cc22	ST184	W	14	351.78	100
D	6	MenW MP01240070	0	cc22	ST184	W	17	287.43	100
D	6	MenW MP01240070	0	cc22	ST184	W	20	282.15	100
D	6	MenW MP01240070	2	cc22	ST184	W	14	304.92	86.6792
D	6	MenW MP01240070	24	cc22	ST184	W	17	153.12	53.2721
D	6	MenW MP01240070	48	cc22	ST184	W	20	29.37	10.4094
D	7	MenW MP01240070	0	cc22	ST184	W	15	417.45	100
D	7	MenW MP01240070	0	cc22	ST184	W	18	421.74	100
D	7	MenW MP01240070	0	cc22	ST184	W	21	421.74	100
D	7	MenW MP01240070	2	cc22	ST184	W	15	192.39	46.087
D	7	MenW MP01240070	24	cc22	ST184	W	18	129.03	30.5947
D	7	MenW MP01240070	48	cc22	ST184	W	21	180.51	42.8013
D	5	UI	0	UI	UI	UI	13	87.45	100
D	5	UI	0	UI	UI	UI	16	81.51	100
D	5	UI	0	UI	UI	UI	19	71.61	100
D	5	UI	2	UI	UI	UI	13	34.98	40
D	5	UI	24	UI	UI	UI	16	45.54	55.8704
D	5	UI	48	UI	UI	UI	19	36.3	50.6912
C	1	UI	0	UI	UI	UI	1	130.68	100
C	1	UI	2	UI	UI	UI	1	366.96	280.808
C	1	UI	0	UI	UI	UI	5	317.79	100
C	1	UI	24	UI	UI	UI	5	417.78	131.464
C	1	UI	0	UI	UI	UI	7	311.19	100
C	1	UI	24	UI	UI	UI	7	420.42	135.101
C	1	UI	0	UI	UI	UI	9	309.87	100
C	1	UI	24	UI	UI	UI	9	366.3	118.211
C	1	UI	48	UI	UI	UI	9	390.72	126.092
C	2	UI	0	UI	UI	UI	1	302.61	100
C	2	UI	2	UI	UI	UI	1	336.6	111.232
C	2	UI	0	UI	UI	UI	5	203.94	100
C	2	UI	24	UI	UI	UI	5	350.13	171.683
C	2	UI	0	UI	UI	UI	7	225.06	100
C	2	UI	24	UI	UI	UI	7	399.3	177.419
C	2	UI	0	UI	UI	UI	9	261.69	100
C	2	UI	24	UI	UI	UI	9	261.36	99.8739
C	2	UI	48	UI	UI	UI	9	309.87	118.411
C	3	UI	0	UI	UI	UI	2	176.55	100
C	3	UI	2	UI	UI	UI	2	285.45	161.682
C	3	UI	0	UI	UI	UI	6	143.22	100
C	3	UI	24	UI	UI	UI	6	382.8	267.281
C	3	UI	0	UI	UI	UI	8	235.62	100
C	3	UI	24	UI	UI	UI	8	609.18	258.543
C	3	UI	0	UI	UI	UI	10	119.13	100
C	3	UI	24	UI	UI	UI	10	281.82	236.565
C	3	UI	48	UI	UI	UI	10	336.27	282.271
C	4	UI	0	UI	UI	UI	2	379.83	100
C	4	UI	2	UI	UI	UI	2	285.45	75.152
C	4	UI	0	UI	UI	UI	6	340.56	100
C	4	UI	24	UI	UI	UI	6	300.3	88.1783
C	4	UI	0	UI	UI	UI	8	424.05	100
C	4	UI	24	UI	UI	UI	8	300.63	70.8949
C	4	UI	0	UI	UI	UI	10	467.61	100
C	4	UI	24	UI	UI	UI	10	324.39	69.3719
C	4	UI	48	UI	UI	UI	10	191.07	40.861
D	6	UI	0	UI	UI	UI	14	336.93	100
D	6	UI	0	UI	UI	UI	17	261.03	100
D	6	UI	0	UI	UI	UI	20	259.71	100
D	6	UI	2	UI	UI	UI	14	348.48	103.428
D	6	UI	24	UI	UI	UI	17	191.4	73.3249
D	6	UI	48	UI	UI	UI	20	308.55	118.806
D	7	UI	0	UI	UI	UI	15	424.71	100
D	7	UI	0	UI	UI	UI	18	399.63	100
D	7	UI	0	UI	UI	UI	21	399.63	100
D	7	UI	2	UI	UI	UI	15	231.66	54.5455
D	7	UI	24	UI	UI	UI	18	158.07	39.5541
D	7	UI	48	UI	UI	UI	21	279.51	69.9422

## Sheet: CFU
exp	donor	strain	time	clonalcomplex	sequence_type	serogroup	ep_plate	CFU	CFU_t0	percentage	fold
D	5	cnl	2	cc1136 (cnl)	ST1136 (cnl)	cnl	13	2256.25	176250	1.28014	0.0128014
D	5	cnl	24	cc1136 (cnl)	ST1136 (cnl)	cnl	16	4587500	176250	2602.84	26.0284
C	1	cnl	2	cc1136 (cnl)	ST1136 (cnl)	cnl	1	7968.75	123125	6.47208	0.0647208
C	1	cnl	24	cc1136 (cnl)	ST1136 (cnl)	cnl	5	1868750	123125	1517.77	15.1777
C	2	cnl	2	cc1136 (cnl)	ST1136 (cnl)	cnl	1	15500	123125	12.5888	0.125888
C	2	cnl	24	cc1136 (cnl)	ST1136 (cnl)	cnl	5	865625	123125	703.046	7.03046
C	3	cnl	2	cc1136 (cnl)	ST1136 (cnl)	cnl	2	3062.5	123125	2.48731	0.0248731
C	3	cnl	24	cc1136 (cnl)	ST1136 (cnl)	cnl	6	2293750	123125	1862.94	18.6294
C	4	cnl	2	cc1136 (cnl)	ST1136 (cnl)	cnl	2	29125	123125	23.6548	0.236548
C	4	cnl	24	cc1136 (cnl)	ST1136 (cnl)	cnl	6	1456250	123125	1182.74	11.8274
D	6	cnl	2	cc1136 (cnl)	ST1136 (cnl)	cnl	14	2587.5	176250	1.46809	0.0146809
D	6	cnl	24	cc1136 (cnl)	ST1136 (cnl)	cnl	17	2431250	176250	1379.43	13.7943
D	7	cnl	2	cc1136 (cnl)	ST1136 (cnl)	cnl	15	7375	176250	4.1844	0.041844
D	7	cnl	24	cc1136 (cnl)	ST1136 (cnl)	cnl	18	6650000	176250	3773.05	37.7305
D	5	MenC cc11_1	2	cc11	ST11	C	13	701.25	109792	0.63871	0.0063871
D	5	MenC cc11_1	24	cc11	ST11	C	16	17312500	109792	15768.5	157.685
C	1	MenC cc11_1	2	cc11	ST11	C	1	581.25	87500	0.664286	0.00664286
C	1	MenC cc11_1	24	cc11	ST11	C	5	2825000	87500	3228.57	32.2857
C	2	MenC cc11_1	2	cc11	ST11	C	1	1025	87500	1.17143	0.0117143
C	2	MenC cc11_1	24	cc11	ST11	C	5	73791.7	87500	84.3333	0.843333
C	3	MenC cc11_1	2	cc11	ST11	C	2	38.75	87500	0.0442857	0.000442857
C	3	MenC cc11_1	24	cc11	ST11	C	6	59875000	87500	68428.6	684.286
C	4	MenC cc11_1	2	cc11	ST11	C	2	2210.42	87500	2.52619	0.0252619
C	4	MenC cc11_1	24	cc11	ST11	C	6	1450000	87500	1657.14	16.5714
D	6	MenC cc11_1	2	cc11	ST11	C	14	812.5	109792	0.740038	0.00740038
D	6	MenC cc11_1	24	cc11	ST11	C	17	218750	109792	199.241	1.99241
D	7	MenC cc11_1	2	cc11	ST11	C	15	1267.5	109792	1.15446	0.0115446
D	7	MenC cc11_1	24	cc11	ST11	C	18	1018750	109792	927.894	9.27894
D	5	MenC cc11_2	2	cc11	ST11	C	13	11125	223125	4.98599	0.0498599
D	5	MenC cc11_2	24	cc11	ST11	C	16	376250	223125	168.627	1.68627
D	6	MenC cc11_2	2	cc11	ST11	C	14	2706.25	223125	1.21289	0.0121289
D	6	MenC cc11_2	24	cc11	ST11	C	17	357500	223125	160.224	1.60224
D	7	MenC cc11_2	2	cc11	ST11	C	15	8020.83	223125	3.59477	0.0359477
D	7	MenC cc11_2	24	cc11	ST11	C	18	2775000	223125	1243.7	12.437
D	5	MenC cc11_3	2	cc11	ST11	C	13	5731.25	95625	5.99346	0.0599346
D	5	MenC cc11_3	24	cc11	ST11	C	16	4468750	95625	4673.2	46.732
D	6	MenC cc11_3	2	cc11	ST11	C	14	1718.75	95625	1.79739	0.0179739
D	6	MenC cc11_3	24	cc11	ST11	C	17	6.16042e+06	95625	6442.27	64.4227
D	7	MenC cc11_3	2	cc11	ST11	C	15	6062.5	95625	6.33987	0.0633987
D	7	MenC cc11_3	24	cc11	ST11	C	18	6043750	95625	6320.26	63.2026
D	5	MenC C11	2	-	ST345	C	13	1006.25	148750	0.676471	0.00676471
D	5	MenC C11	24	-	ST345	C	16	378125	148750	254.202	2.54202
C	1	MenC C11	2	-	ST345	C	1	1231.25	153750	0.800813	0.00800813
C	1	MenC C11	24	-	ST345	C	5	154083	153750	100.217	1.00217
C	2	MenC C11	2	-	ST345	C	1	3791.67	153750	2.46612	0.0246612
C	2	MenC C11	24	-	ST345	C	5	158125	153750	102.846	1.02846
C	3	MenC C11	2	-	ST345	C	2	41.25	153750	0.0268293	0.000268293
C	3	MenC C11	24	-	ST345	C	6	153750	153750	100	1
C	4	MenC C11	2	-	ST345	C	2	1420.83	153750	0.924119	0.00924119
C	4	MenC C11	24	-	ST345	C	6	20541.7	153750	13.3604	0.133604
D	6	MenC C11	2	-	ST345	C	14	2900	148750	1.94958	0.0194958
D	6	MenC C11	24	-	ST345	C	17	246875	148750	165.966	1.65966
D	7	MenC C11	2	-	ST345	C	15	2112.5	148750	1.42017	0.0142017
D	7	MenC C11	24	-	ST345	C	18	2258125	148750	1518.07	15.1807
D	5	MenW cc11_1	2	cc11	ST11	W	13	9312.5	165625	5.62264	0.0562264
D	5	MenW cc11_1	24	cc11	ST11	W	16	2218750	165625	1339.62	13.3962
C	1	MenW cc11_1	2	cc11	ST11	W	1	1131.25	111875	1.01117	0.0101117
C	1	MenW cc11_1	24	cc11	ST11	W	5	843750	111875	754.19	7.5419
C	2	MenW cc11_1	2	cc11	ST11	W	1	1268.75	111875	1.13408	0.0113408
C	2	MenW cc11_1	24	cc11	ST11	W	5	450000	111875	402.235	4.02235
C	3	MenW cc11_1	2	cc11	ST11	W	2	262.5	111875	0.234637	0.00234637
C	3	MenW cc11_1	24	cc11	ST11	W	6	505833	111875	452.142	4.52142
C	4	MenW cc11_1	2	cc11	ST11	W	2	4922.92	111875	4.40037	0.0440037
C	4	MenW cc11_1	24	cc11	ST11	W	6	386458	111875	345.438	3.45438
D	6	MenW cc11_1	2	cc11	ST11	W	14	1731.25	165625	1.04528	0.0104528
D	6	MenW cc11_1	24	cc11	ST11	W	17	736875	165625	444.906	4.44906
D	7	MenW cc11_1	2	cc11	ST11	W	15	8312.5	165625	5.01887	0.0501887
D	7	MenW cc11_1	24	cc11	ST11	W	18	1725000	165625	1041.51	10.4151
D	5	MenW cc11_2	2	cc11	ST11	W	13	10562.5	161250	6.55039	0.0655039
D	5	MenW cc11_2	24	cc11	ST11	W	16	6315625	161250	3916.67	39.1667
D	6	MenW cc11_2	2	cc11	ST11	W	14	3031.25	161250	1.87984	0.0187984
D	6	MenW cc11_2	24	cc11	ST11	W	17	2068750	161250	1282.95	12.8295
D	7	MenW cc11_2	2	cc11	ST11	W	15	9562.5	161250	5.93023	0.0593023
D	7	MenW cc11_2	24	cc11	ST11	W	18	400625	161250	248.45	2.4845
D	5	MenW cc11_3	2	cc11	ST11	W	13	2531.25	2450000	0.103316	0.00103316
D	5	MenW cc11_3	24	cc11	ST11	W	16	2506875	2450000	102.321	1.02321
D	6	MenW cc11_3	2	cc11	ST11	W	14	3175	2450000	0.129592	0.00129592
D	6	MenW cc11_3	24	cc11	ST11	W	17	6356250	2450000	259.439	2.59439
D	7	MenW cc11_3	2	cc11	ST11	W	15	8612.5	2450000	0.351531	0.00351531
D	7	MenW cc11_3	24	cc11	ST11	W	18	5193750	2450000	211.99	2.1199
D	5	MenW cc22_2	2	cc22	ST3422	W	13	12687.5	149375	8.49372	0.0849372
D	5	MenW cc22_2	24	cc22	ST3422	W	16	4650000	149375	3112.97	31.1297
D	6	MenW cc22_2	2	cc22	ST3422	W	14	3043.75	149375	2.03766	0.0203766
D	6	MenW cc22_2	24	cc22	ST3422	W	17	1.09042e+06	149375	729.986	7.29986
D	7	MenW cc22_2	2	cc22	ST3422	W	15	15937.5	149375	10.6695	0.106695
D	7	MenW cc22_2	24	cc22	ST3422	W	18	3831250	149375	2564.85	25.6485
D	5	MenW cc22_3	2	cc22	ST3422	W	13	2425	586875	0.413206	0.00413206
D	5	MenW cc22_3	24	cc22	ST3422	W	16	194375	586875	33.1203	0.331203
D	6	MenW cc22_3	2	cc22	ST3422	W	14	3331.25	586875	0.567625	0.00567625
D	6	MenW cc22_3	24	cc22	ST3422	W	17	1035625	586875	176.464	1.76464
D	7	MenW cc22_3	2	cc22	ST3422	W	15	2518.75	586875	0.42918	0.0042918
D	7	MenW cc22_3	24	cc22	ST3422	W	18	103125	586875	17.5719	0.175719
D	5	MenW MP01240070	2	cc22	ST184	W	13	1475	227292	0.648946	0.00648946
D	5	MenW MP01240070	24	cc22	ST184	W	16	1.13958e+06	227292	501.375	5.01375
C	1	MenW MP01240070	2	cc22	ST184	W	1	259.375	92500	0.280405	0.00280405
C	1	MenW MP01240070	24	cc22	ST184	W	5	1693750	92500	1831.08	18.3108
C	2	MenW MP01240070	2	cc22	ST184	W	1	397.917	92500	0.43018	0.0043018
C	2	MenW MP01240070	24	cc22	ST184	W	5	189375	92500	204.73	2.0473
C	3	MenW MP01240070	2	cc22	ST184	W	2	103.75	92500	0.112162	0.00112162
C	3	MenW MP01240070	24	cc22	ST184	W	6	11862500	92500	12824.3	128.243
C	4	MenW MP01240070	2	cc22	ST184	W	2	952.083	92500	1.02928	0.0102928
C	4	MenW MP01240070	24	cc22	ST184	W	6	35958.3	92500	38.8739	0.388739
D	6	MenW MP01240070	2	cc22	ST184	W	14	326.25	227292	0.143538	0.00143538
D	6	MenW MP01240070	24	cc22	ST184	W	17	1437500	227292	632.447	6.32447
D	7	MenW MP01240070	2	cc22	ST184	W	15	1237.5	227292	0.544455	0.00544455
D	7	MenW MP01240070	24	cc22	ST184	W	18	987500	227292	434.464	4.34464

## Sheet: Cytokines
experiment	donor	strain	time	ep_plate	clonalcomplex	sequence_type	serogroup	lp_plate	cytokine	concentration	det_limit
D	7	MenW cc11_3	48	21	cc11	ST11	W	6	CXCL8_2	99770.9433851436	detectable
C	2	MenC C11	24	5	-	ST345	C	2	CCL2_2	997.156133956283	detectable
D	5	UI	24	19	UI	UI	UI	5	CXCL8	9934.64128055603	detectable
C	4	MenW MP01240070	24	6	cc22	ST184	W	3	CXCL8_2	9924.19738308772	detectable
D	7	MenC cc11_2	6	18	cc11	ST11	C	4	CXCL1	990.431112230175	detectable
D	6	MenW cc22_2	6	17	cc22	ST3422	W	4	CXCL1	990.431112230175	detectable
C	3	UI	48	10	UI	UI	UI	3	CCL2	99.5577780699748	detectable
D	6	MenC cc11_2	48	20	cc11	ST11	C	5	IL_6	99.490683768715741	detectable
D	6	MenW cc11_1	48	20	cc11	ST11	W	5	IL_6	99.490683768715741	detectable
D	5	MenW MP01240070	48	19	cc22	ST184	W	5	IL_6	99.490683768715741	detectable
C	1	cnl	6	9	cc1136 (cnl)	ST1136 (cnl)	cnl	1	CCL3	99.1865389550292	detectable
C	1	UI	6	5	UI	UI	UI	1	CCL3	99.1865389550292	detectable
C	1	MenW MP01240070	24	9	cc22	ST184	W	2	CXCL8	9884.39687321009	detectable
D	5	MenW cc22_3	48	19	cc22	ST3422	W	6	CCL2_2	987.610106970872	detectable
C	2	UI	6	5	UI	UI	UI	1	CXCL8	985.804359875046	detectable
D	6	MenW cc11_1	6	20	cc11	ST11	W	4	CXCL1	981.241489202608	detectable
D	7	UI	6	18	UI	UI	UI	4	CXCL1	981.241489202608	detectable
C	1	MenC C11	24	9	-	ST345	C	2	CXCL8	9802.99006995586	detectable
D	6	MenC cc11_2	24	17	cc11	ST11	C	4	CXCL5	98.8425750696731	detectable
D	5	cnl	48	19	cc1136 (cnl)	ST1136 (cnl)	cnl	5	IL_1β	98.7920541519193	detectable
D	6	MenC cc11_2	48	20	cc11	ST11	C	5	IL_1β	98.7920541519193	detectable
D	6	MenC C11	48	20	-	ST345	C	5	IL_1β	98.7920541519193	detectable
D	7	MenC C11	48	21	-	ST345	C	5	IL_1β	98.7920541519193	detectable
D	7	MenW cc22_3	6	18	cc22	ST3422	W	5	IL_1β	98.7920541519193	detectable
C	2	cnl	6	7	cc1136 (cnl)	ST1136 (cnl)	cnl	2	IL_1β	98.3662751524889	detectable
C	4	cnl	6	8	cc1136 (cnl)	ST1136 (cnl)	cnl	2	IL_1β	98.3662751524889	detectable
C	1	MenC C11	24	9	-	ST345	C	2	IL_1β	98.3662751524889	detectable
C	2	MenC C11	24	5	-	ST345	C	2	IL_1β	98.3662751524889	detectable
C	4	MenC C11	24	8	-	ST345	C	2	IL_1β	98.3662751524889	detectable
C	1	MenW cc11_1	24	7	cc11	ST11	W	2	IL_1β	98.3662751524889	detectable
C	3	MenW cc11_1	24	8	cc11	ST11	W	2	IL_1β	98.3662751524889	detectable
C	1	UI	24	5	UI	UI	UI	2	IL_1β	98.3662751524889	detectable
D	6	MenC cc11_2	6	20	cc11	ST11	C	4	CXCL8	978.574158410159	detectable
D	6	MenW cc11_1	6	17	cc11	ST11	W	4	CXCL1	978.165490657875	detectable
D	7	MenW cc22_2	6	21	cc22	ST3422	W	4	CXCL1	978.165490657875	detectable
C	4	MenW MP01240070	48	10	cc22	ST184	W	3	CXCL10	977.315986360162	detectable
C	4	UI	6	10	UI	UI	UI	1	CXCL8_2	970.130658527434	detectable
C	4	MenW cc11_1	48	10	cc11	ST11	W	3	CCL2	970.042027827742	detectable
D	7	cnl	6	21	cc1136 (cnl)	ST1136 (cnl)	cnl	4	CCL20	97.652277617253	detectable
D	5	MenC cc11_1	6	16	cc11	ST11	C	4	CXCL5	97.6131021447227	detectable
C	1	MenC C11	24	5	-	ST345	C	2	CCL20	97.0176375292128	detectable
C	4	MenW cc11_1	48	10	cc11	ST11	W	3	CCL2_2	969.494292546818	detectable
D	5	MenW cc11_3	48	19	cc11	ST11	W	6	CCL2_2	969.382325038186	detectable
D	6	MenC cc11_2	6	20	cc11	ST11	C	4	CXCL1	968.904178792987	detectable
D	7	MenW cc11_3	24	21	cc11	ST11	W	6	CXCL8	9678.11856013069	detectable
C	1	MenC cc11_1	48	9	cc11	ST11	C	3	CXCL8_2	96331.4491623761	detectable
D	6	MenC cc11_2	24	20	cc11	ST11	C	5	CXCL1	9604.30688995872	detectable
C	1	MenC cc11_1	24	7	cc11	ST11	C	2	CXCL5	96.5181215231433	detectable
C	2	cnl	24	5	cc1136 (cnl)	ST1136 (cnl)	cnl	3	CCL3	96.3879427295601	detectable
C	2	cnl	24	9	cc1136 (cnl)	ST1136 (cnl)	cnl	3	CCL3	96.3879427295601	detectable
C	2	MenC cc11_1	24	7	cc11	ST11	C	3	CCL3	96.3879427295601	detectable
C	1	MenW cc11_1	48	9	cc11	ST11	W	3	CCL3	96.3879427295601	detectable
C	2	MenW cc11_1	48	9	cc11	ST11	W	3	CCL3	96.3879427295601	detectable
C	4	MenW cc11_1	24	6	cc11	ST11	W	3	CCL3	96.3879427295601	detectable
D	7	MenW cc11_3	6	21	cc11	ST11	W	5	CXCL1	959.768541901069	detectable
D	5	MenW cc22_3	24	19	cc22	ST3422	W	6	CXCL8	9571.44947926795	detectable
D	7	MenW cc11_2	6	18	cc11	ST11	W	4	CXCL8_2	957.018048217325	detectable
D	6	MenW cc22_2	6	17	cc22	ST3422	W	4	CXCL8	956.491686118205	detectable
D	6	MenW cc22_2	6	20	cc22	ST3422	W	4	CXCL8	956.491686118205	detectable
C	3	cnl	24	8	cc1136 (cnl)	ST1136 (cnl)	cnl	2	CXCL1	9552.64113364948	detectable
C	4	MenC C11	48	10	-	ST345	C	3	CXCL8_2	9543.89257325276	detectable
D	5	MenC C11	24	16	-	ST345	C	4	CCL2_2	954.496957467495	detectable
D	6	UI	24	17	UI	UI	UI	4	CXCL8_2	9539.3490750756	detectable
D	6	MenW cc11_2	6	20	cc11	ST11	W	4	CXCL1	953.346963071395	detectable
C	3	MenC cc11_1	48	10	cc11	ST11	C	3	CXCL10	950.502162037007	detectable
D	5	MenC cc11_2	24	19	cc11	ST11	C	5	CCL2	950.459269207516	detectable
D	5	UI	48	19	UI	UI	UI	5	CCL20	95.6206683239653	detectable
D	6	MenW cc11_3	24	20	cc11	ST11	W	6	CCL2	95.5876567974241	detectable
D	6	MenC cc11_2	48	20	cc11	ST11	C	5	IL_23	95.1559671675373	detectable
C	1	MenW cc11_1	24	9	cc11	ST11	W	2	TNFα	95.0731609515732	detectable
D	5	MenW cc11_1	24	19	cc11	ST11	W	5	CXCL8	9492.87343628102	detectable
C	2	MenW cc11_1	6	7	cc11	ST11	W	2	CXCL8	949.83360707561	detectable
C	3	MenC cc11_1	48	10	cc11	ST11	C	3	CCL2	949.111907280608	detectable
C	2	MenC C11	6	9	-	ST345	C	1	CXCL8	948.548698024052	detectable
C	1	MenW cc11_1	6	7	cc11	ST11	W	1	CXCL8_2	946.144936185261	detectable
D	5	MenW cc11_1	48	19	cc11	ST11	W	5	CXCL8	9456.03986281139	detectable
D	5	MenC cc11_3	24	16	cc11	ST11	C	4	CXCL10	94.5203925689022	detectable
D	6	cnl	6	17	cc1136 (cnl)	ST1136 (cnl)	cnl	4	IL_33	94.1605862712103	detectable
D	5	MenW cc11_1	6	16	cc11	ST11	W	4	IL_33	94.1605862712103	detectable
D	6	MenW cc11_1	24	17	cc11	ST11	W	4	IL_33	94.1605862712103	detectable
D	7	MenW cc11_1	6	21	cc11	ST11	W	4	IL_33	94.1605862712103	detectable
D	5	MenW cc11_2	6	16	cc11	ST11	W	4	IL_33	94.1605862712103	detectable
D	6	MenW cc22_2	6	17	cc22	ST3422	W	4	IL_33	94.1605862712103	detectable
D	7	UI	6	18	UI	UI	UI	4	IL_33	94.1605862712103	detectable
D	7	MenW cc11_3	6	18	cc11	ST11	W	5	CXCL1	937.577731146555	detectable
D	5	MenW cc11_2	48	19	cc11	ST11	W	6	CCL2_2	935.758536680964	detectable
D	7	MenW cc11_3	24	18	cc11	ST11	W	6	CXCL8	9346.30905584668	detectable
C	4	cnl	48	10	cc1136 (cnl)	ST1136 (cnl)	cnl	3	CCL2	933.897700651654	detectable
C	1	MenC C11	24	9	-	ST345	C	2	CXCL8_2	9312.99226961576	detectable
D	7	MenC cc11_2	48	21	cc11	ST11	C	5	CCL2	93.6047460730682	detectable
D	7	MenW cc11_1	24	18	cc11	ST11	W	5	CCL2	93.6047460730682	detectable
D	7	MenW cc11_1	48	21	cc11	ST11	W	5	CCL2	93.6047460730682	detectable
D	6	MenW cc11_3	24	17	cc11	ST11	W	5	CCL2	93.6047460730682	detectable
D	6	MenW cc22_2	24	17	cc22	ST3422	W	4	CCL2	93.1769962699905	detectable
C	2	cnl	6	5	cc1136 (cnl)	ST1136 (cnl)	cnl	2	CXCL8	929.455617727101	detectable
C	1	cnl	6	9	cc1136 (cnl)	ST1136 (cnl)	cnl	1	CXCL8_2	926.618650464291	detectable
D	7	cnl	6	18	cc1136 (cnl)	ST1136 (cnl)	cnl	4	CXCL8	923.424609995463	detectable
C	3	UI	24	10	UI	UI	UI	2	CXCL1	922.848178447422	detectable
D	7	UI	6	21	UI	UI	UI	4	CXCL1	921.754700542723	detectable
D	6	MenW cc11_3	48	20	cc11	ST11	W	6	CCL2	921.353930630255	detectable
C	1	MenC cc11_1	24	7	cc11	ST11	C	2	CCL2_2	92.8967363011024	detectable
C	4	MenW MP01240070	24	8	cc22	ST184	W	3	CXCL10	92.7883889872645	detectable
C	1	UI	48	9	UI	UI	UI	3	CXCL10	92.7883889872645	detectable
C	2	cnl	24	7	cc1136 (cnl)	ST1136 (cnl)	cnl	3	IL_1β	92.74710865828	detectable
C	4	MenW cc11_1	48	10	cc11	ST11	W	3	IL_1β	92.74710865828	detectable
C	3	MenW cc11_1	48	10	cc11	ST11	W	3	CCL17	92.3019000620462	detectable
D	5	MenW cc22_2	6	16	cc22	ST3422	W	4	CXCL5	92.0753584470543	detectable
D	6	MenW MP01240070	48	20	cc22	ST184	W	5	CXCL8_2	91974.5998788999	detectable
D	7	MenC cc11_1	6	18	cc11	ST11	C	4	CXCL1	918.55924815404	detectable
D	5	MenC C11	48	19	-	ST345	C	5	CXCL8_2	91745.276703397	detectable
D	6	cnl	48	20	cc1136 (cnl)	ST1136 (cnl)	cnl	5	CXCL5	917.765156500789	detectable
D	7	UI	24	21	UI	UI	UI	5	CXCL8_2	9166.83999775568	detectable
D	7	MenW cc11_2	48	21	cc11	ST11	W	6	CXCL8_2	91640.0259878829	detectable
D	5	MenC C11	48	19	-	ST345	C	5	IL_18	91.8389231205614	detectable
D	6	MenW cc11_2	24	17	cc11	ST11	W	4	CCL20	91.5585915861849	detectable
C	4	MenC cc11_1	24	8	cc11	ST11	C	3	CCL2_2	91.2825836905801	detectable
C	3	MenW cc11_1	24	6	cc11	ST11	W	2	IL_6	91.137199311590791	detectable
C	2	cnl	6	9	cc1136 (cnl)	ST1136 (cnl)	cnl	2	CXCL8	909.098484680106	detectable
D	7	UI	48	21	UI	UI	UI	5	CXCL8	9087.30162126308	detectable
C	3	MenC C11	48	10	-	ST345	C	3	CXCL1	9086.62373682392	detectable
D	7	cnl	24	18	cc1136 (cnl)	ST1136 (cnl)	cnl	5	CXCL8	9050.40057822174	detectable
D	6	MenW cc11_1	48	20	cc11	ST11	W	5	CXCL10	905.857756753139	detectable
C	2	UI	6	9	UI	UI	UI	1	CXCL8	904.574161820468	detectable
C	3	cnl	6	10	cc1136 (cnl)	ST1136 (cnl)	cnl	1	CXCL8	901.192350372974	detectable
C	4	MenW cc11_1	24	8	cc11	ST11	W	3	CCL2	90.7066492508244	detectable
D	6	MenW cc11_1	24	17	cc11	ST11	W	4	CCL2_2	90.3736885069342	detectable
D	5	cnl	6	16	cc1136 (cnl)	ST1136 (cnl)	cnl	4	CCL2	90.3138447658031	detectable
D	5	UI	6	16	UI	UI	UI	4	CCL2	90.3138447658031	detectable
D	5	MenW cc11_3	6	16	cc11	ST11	W	5	CXCL10	90.1628058992233	detectable
D	6	MenW cc11_3	6	20	cc11	ST11	W	5	CXCL10	90.1628058992233	detectable
C	3	MenW MP01240070	6	6	cc22	ST184	W	1	CXCL5	9.97663945127137	detectable
D	5	cnl	6	19	cc1136 (cnl)	ST1136 (cnl)	cnl	4	IL_23	9.95870590359355	detectable
D	5	MenC cc11_2	6	16	cc11	ST11	C	4	IL_23	9.95870590359355	detectable
D	7	MenC cc11_3	6	18	cc11	ST11	C	4	IL_23	9.95870590359355	detectable
D	5	MenC C11	6	19	-	ST345	C	4	IL_23	9.95870590359355	detectable
D	6	MenC C11	6	20	-	ST345	C	4	IL_23	9.95870590359355	detectable
D	5	MenW cc11_1	24	16	cc11	ST11	W	4	IL_23	9.95870590359355	detectable
D	6	MenW cc11_1	6	17	cc11	ST11	W	4	IL_23	9.95870590359355	detectable
D	6	MenW cc11_2	24	17	cc11	ST11	W	4	IL_23	9.95870590359355	detectable
D	5	MenW cc22_2	6	16	cc22	ST3422	W	4	IL_23	9.95870590359355	detectable
D	5	MenW cc22_2	24	16	cc22	ST3422	W	4	IL_23	9.95870590359355	detectable
D	7	MenW cc22_2	6	21	cc22	ST3422	W	4	IL_23	9.95870590359355	detectable
D	6	MenW MP01240070	6	20	cc22	ST184	W	4	IL_23	9.95870590359355	detectable
D	6	MenW MP01240070	24	17	cc22	ST184	W	4	IL_23	9.95870590359355	detectable
D	6	UI	6	20	UI	UI	UI	4	IL_23	9.95870590359355	detectable
D	6	cnl	24	20	cc1136 (cnl)	ST1136 (cnl)	cnl	5	CCL17	9.94556938480032	detectable
D	5	MenC C11	24	19	-	ST345	C	5	CCL17	9.94556938480032	detectable
D	5	MenW cc11_3	6	19	cc11	ST11	W	5	CCL17	9.94556938480032	detectable
D	7	MenW MP01240070	24	21	cc22	ST184	W	5	CCL17	9.94556938480032	detectable
D	5	UI	48	19	UI	UI	UI	5	CCL17	9.94556938480032	detectable
D	7	UI	24	18	UI	UI	UI	5	CCL17	9.94556938480032	detectable
C	2	UI	6	5	UI	UI	UI	1	CCL20	9.9001461159006	detectable
C	3	MenC cc11_1	24	8	cc11	ST11	C	2	CCL11	9.8981651743434	detectable
C	1	MenW MP01240070	24	5	cc22	ST184	W	2	CCL11	9.8981651743434	detectable
C	3	UI	24	6	UI	UI	UI	2	CCL20	9.89527294821458	detectable
D	5	MenW cc22_3	24	19	cc22	ST3422	W	6	CCL5	9.88484231436112	detectable
D	6	MenW MP01240070	6	17	cc22	ST184	W	4	CCL20	9.86002685169213	detectable
D	6	UI	24	17	UI	UI	UI	4	CCL20	9.86002685169213	detectable
D	5	MenW cc11_2	6	19	cc11	ST11	W	4	IL_12p70	9.66015304756533	detectable
D	5	MenW MP01240070	6	16	cc22	ST184	W	4	IL_12p70	9.66015304756533	detectable
D	7	MenC cc11_3	24	18	cc11	ST11	C	6	CCL4	9.6256332291573521E-4	detectable
D	5	cnl	24	16	cc1136 (cnl)	ST1136 (cnl)	cnl	4	TNFα	9.55280258031052	detectable
D	6	MenC cc11_1	6	20	cc11	ST11	C	4	TNFα	9.55280258031052	detectable
D	7	MenC cc11_1	6	21	cc11	ST11	C	4	TNFα	9.55280258031052	detectable
D	5	MenC cc11_2	6	19	cc11	ST11	C	4	TNFα	9.55280258031052	detectable
D	5	MenC cc11_3	6	19	cc11	ST11	C	4	TNFα	9.55280258031052	detectable
D	6	MenC cc11_3	6	17	cc11	ST11	C	4	TNFα	9.55280258031052	detectable
D	5	MenW cc11_1	6	16	cc11	ST11	W	4	TNFα	9.55280258031052	detectable
D	5	MenW MP01240070	24	16	cc22	ST184	W	4	TNFα	9.55280258031052	detectable
D	7	MenW MP01240070	6	18	cc22	ST184	W	4	TNFα	9.55280258031052	detectable
D	7	MenW MP01240070	6	21	cc22	ST184	W	4	TNFα	9.55280258031052	detectable
D	5	UI	24	16	UI	UI	UI	4	TNFα	9.55280258031052	detectable
D	7	UI	6	21	UI	UI	UI	4	TNFα	9.55280258031052	detectable
D	5	cnl	48	19	cc1136 (cnl)	ST1136 (cnl)	cnl	5	IL_12p70	9.50052774874814	detectable
D	7	MenC C11	24	21	-	ST345	C	5	IL_12p70	9.50052774874814	detectable
D	6	MenW cc11_1	48	20	cc11	ST11	W	5	IL_12p70	9.50052774874814	detectable
D	7	MenW cc11_1	48	21	cc11	ST11	W	5	IL_12p70	9.50052774874814	detectable
D	7	MenC cc11_1	48	21	cc11	ST11	C	5	CCL5	9.4453035402809	detectable
D	6	MenC cc11_2	24	20	cc11	ST11	C	5	CCL5	9.4453035402809	detectable
D	6	MenC cc11_2	48	20	cc11	ST11	C	5	CCL5	9.4453035402809	detectable
D	7	MenW cc11_1	24	21	cc11	ST11	W	5	CCL5	9.4453035402809	detectable
D	6	MenW cc22_2	24	20	cc22	ST3422	W	5	CCL5	9.4453035402809	detectable
D	6	MenW cc11_3	24	17	cc11	ST11	W	5	IL_6	9.4415197308918675E-2	detectable
D	6	MenW MP01240070	24	20	cc22	ST184	W	5	IL_6	9.4415197308918675E-2	detectable
D	7	MenW cc11_1	48	21	cc11	ST11	W	5	CXCL5	9.43070966428466	detectable
D	7	MenW MP01240070	24	18	cc22	ST184	W	5	CXCL5	9.43070966428466	detectable
C	2	MenC cc11_1	24	5	cc11	ST11	C	3	IL_12p70	9.38578186710458	detectable
C	4	MenC cc11_1	24	6	cc11	ST11	C	3	IL_12p70	9.38578186710458	detectable
C	1	MenC C11	48	9	-	ST345	C	3	IL_12p70	9.38578186710458	detectable
C	4	MenW cc11_1	24	8	cc11	ST11	W	3	IL_12p70	9.38578186710458	detectable
C	2	MenW MP01240070	24	5	cc22	ST184	W	3	IL_12p70	9.38578186710458	detectable
C	1	MenC cc11_1	6	7	cc11	ST11	C	1	IL_6	9.3855965069451841	detectable
C	2	MenC cc11_1	6	7	cc11	ST11	C	1	IL_6	9.3855965069451841	detectable
C	2	MenC C11	6	7	-	ST345	C	1	IL_6	9.3855965069451841	detectable
C	3	MenC C11	6	6	-	ST345	C	1	IL_6	9.3855965069451841	detectable
C	3	MenC C11	6	8	-	ST345	C	1	IL_6	9.3855965069451841	detectable
C	1	MenW cc11_1	6	9	cc11	ST11	W	1	IL_6	9.3855965069451841	detectable
C	3	MenW MP01240070	6	6	cc22	ST184	W	1	IL_6	9.3855965069451841	detectable
C	4	MenC cc11_1	24	10	cc11	ST11	C	3	CCL4	9.3752285093970222	detectable
D	6	MenW cc11_1	24	17	cc11	ST11	W	4	CXCL5	9.29975843241716	detectable
C	2	cnl	24	7	cc1136 (cnl)	ST1136 (cnl)	cnl	3	IFNα2	9.29925937240576	detectable
C	2	MenC cc11_1	24	5	cc11	ST11	C	3	IFNα2	9.29925937240576	detectable
C	3	MenC C11	48	10	-	ST345	C	3	IFNα2	9.29925937240576	detectable
C	3	MenW MP01240070	48	10	cc22	ST184	W	3	IFNα2	9.29925937240576	detectable
C	4	MenW MP01240070	48	10	cc22	ST184	W	3	IFNα2	9.29925937240576	detectable
D	5	MenC cc11_1	24	19	cc11	ST11	C	5	IFNα2	9.28674811344678	detectable
D	5	MenC cc11_2	48	19	cc11	ST11	C	5	IFNα2	9.28674811344678	detectable
D	7	MenW cc11_1	24	18	cc11	ST11	W	5	IFNα2	9.28674811344678	detectable
D	6	MenW cc22_2	24	20	cc22	ST3422	W	5	IFNα2	9.28674811344678	detectable
D	5	MenW cc22_3	24	16	cc22	ST3422	W	5	IFNα2	9.28674811344678	detectable
D	7	MenW cc22_3	6	21	cc22	ST3422	W	5	IFNα2	9.28674811344678	detectable
D	7	MenW MP01240070	24	21	cc22	ST184	W	5	IFNα2	9.28674811344678	detectable
C	1	MenC C11	24	5	-	ST345	C	2	CCL11	9.23822159233652	detectable
C	2	MenW cc11_1	6	5	cc11	ST11	W	2	CCL11	9.23822159233652	detectable
C	3	MenW cc11_1	24	8	cc11	ST11	W	2	CCL11	9.23822159233652	detectable
C	4	MenW cc11_1	6	10	cc11	ST11	W	2	CCL11	9.23822159233652	detectable
D	7	MenC cc11_3	48	21	cc11	ST11	C	6	IFNα2	9.19314247074674	detectable
D	6	MenW cc22_3	48	20	cc22	ST3422	W	6	IFNα2	9.19314247074674	detectable
D	7	MenW cc22_3	48	21	cc22	ST3422	W	6	IFNα2	9.19314247074674	detectable
C	2	cnl	6	5	cc1136 (cnl)	ST1136 (cnl)	cnl	2	IL_23	9.18597805162871	detectable
C	2	cnl	6	7	cc1136 (cnl)	ST1136 (cnl)	cnl	2	IL_23	9.18597805162871	detectable
C	1	MenC cc11_1	24	5	cc11	ST11	C	2	IL_23	9.18597805162871	detectable
C	3	MenC C11	24	10	-	ST345	C	2	IL_23	9.18597805162871	detectable
C	2	MenW cc11_1	6	7	cc11	ST11	W	2	IL_23	9.18597805162871	detectable
C	3	MenW cc11_1	24	6	cc11	ST11	W	2	IL_23	9.18597805162871	detectable
C	3	MenW cc11_1	24	8	cc11	ST11	W	2	IL_23	9.18597805162871	detectable
C	1	MenW MP01240070	24	9	cc22	ST184	W	2	IL_23	9.18597805162871	detectable
C	1	UI	24	7	UI	UI	UI	2	IL_23	9.18597805162871	detectable
C	1	UI	24	9	UI	UI	UI	2	IL_23	9.18597805162871	detectable
C	2	UI	24	5	UI	UI	UI	2	IL_23	9.18597805162871	detectable
C	3	UI	24	6	UI	UI	UI	2	IL_23	9.18597805162871	detectable
C	2	cnl	24	7	cc1136 (cnl)	ST1136 (cnl)	cnl	3	IFNγ	9.13519588424254	detectable
C	4	cnl	24	6	cc1136 (cnl)	ST1136 (cnl)	cnl	3	IFNγ	9.13519588424254	detectable
C	2	MenC cc11_1	24	9	cc11	ST11	C	3	IFNγ	9.13519588424254	detectable
C	2	MenC C11	48	9	-	ST345	C	3	IFNγ	9.13519588424254	detectable
C	4	MenC C11	48	10	-	ST345	C	3	IFNγ	9.13519588424254	detectable
C	1	MenW cc11_1	48	9	cc11	ST11	W	3	IFNγ	9.13519588424254	detectable
C	2	MenW cc11_1	24	5	cc11	ST11	W	3	IFNγ	9.13519588424254	detectable
C	4	MenW MP01240070	24	8	cc22	ST184	W	3	IFNγ	9.13519588424254	detectable
C	4	UI	48	10	UI	UI	UI	3	IFNγ	9.13519588424254	detectable
C	3	MenC C11	6	8	-	ST345	C	1	IL_10	9.13309977887391	detectable
C	4	UI	6	6	UI	UI	UI	1	IL_10	9.13309977887391	detectable
C	2	UI	48	9	UI	UI	UI	3	CXCL5	9.10440403408951	detectable
C	4	MenW cc11_1	24	10	cc11	ST11	W	3	IL_23	9.04720215833594	detectable
C	4	MenW MP01240070	48	10	cc22	ST184	W	3	CXCL8_2	89761.2024494978	detectable
D	5	MenC cc11_3	48	19	cc11	ST11	C	6	CCL2_2	896.2589900933	detectable
D	6	MenC cc11_1	6	17	cc11	ST11	C	4	CXCL1	896.005002639653	detectable
D	5	MenW cc11_2	24	19	cc11	ST11	W	6	CCL2_2	894.518666015893	detectable
D	5	UI	24	19	UI	UI	UI	5	CCL2	893.071726243977	detectable
D	7	MenW cc22_2	6	18	cc22	ST3422	W	4	CXCL1	892.753358891451	detectable
D	6	MenW MP01240070	6	17	cc22	ST184	W	4	CXCL1	892.753358891451	detectable
C	2	MenC cc11_1	6	5	cc11	ST11	C	1	CXCL8	891.054254899406	detectable
D	5	MenW MP01240070	48	19	cc22	ST184	W	5	CXCL8_2	8907.2050339414	detectable
D	6	MenW cc11_3	24	17	cc11	ST11	W	5	CCL2_2	89.1513674918911	detectable
C	4	MenW cc11_1	24	8	cc11	ST11	W	3	CXCL8_2	8892.62561629331	detectable
D	7	MenW cc22_3	6	18	cc22	ST3422	W	5	CXCL8	889.226887741998	detectable
D	6	MenC cc11_3	48	20	cc11	ST11	C	6	CXCL10	888.355483360939	detectable
D	7	MenW MP01240070	48	21	cc22	ST184	W	5	CCL2_2	885.833159477484	detectable
C	1	MenW cc11_1	48	9	cc11	ST11	W	3	CCL20	885.506608542984	detectable
D	5	MenW cc22_2	24	19	cc22	ST3422	W	5	CCL2	883.147934604431	detectable
D	7	MenC cc11_3	6	21	cc11	ST11	C	4	CXCL1	882.961671171843	detectable
D	7	MenW cc11_3	48	21	cc11	ST11	W	6	CCL2_2	882.294253203511	detectable
D	5	MenC cc11_2	6	16	cc11	ST11	C	4	CXCL5	88.9949941278119	detectable
D	7	MenW MP01240070	48	21	cc22	ST184	W	5	CXCL5	88.8942788869265	detectable
D	5	MenW cc11_1	6	16	cc11	ST11	W	4	IL_6	88.825972596905046	detectable
C	4	MenC C11	6	6	-	ST345	C	1	CXCL10	88.7120644022531	detectable
D	5	MenC cc11_1	48	19	cc11	ST11	C	5	IL_6	88.599530982248794	detectable
D	6	MenC C11	48	20	-	ST345	C	5	IL_6	88.599530982248794	detectable
C	3	cnl	48	10	cc1136 (cnl)	ST1136 (cnl)	cnl	3	CCL20	877.201552812317	detectable
C	2	MenC C11	24	5	-	ST345	C	2	CXCL1	8717.38380759297	detectable
D	7	MenC cc11_1	48	21	cc11	ST11	C	5	CXCL8_2	87085.0212515287	detectable
C	3	MenC cc11_1	24	6	cc11	ST11	C	2	CCL3	87.806034664746	detectable
C	1	MenC C11	24	7	-	ST345	C	2	CCL2	87.6165752486829	detectable
C	1	MenW cc11_1	24	9	cc11	ST11	W	2	CCL2	87.6165752486829	detectable
C	3	UI	24	6	UI	UI	UI	2	CCL2	87.6165752486829	detectable
D	7	MenC cc11_1	48	21	cc11	ST11	C	5	CCL20	87.2962624778754	detectable
D	7	MenW cc11_1	24	18	cc11	ST11	W	5	CCL20	87.2962624778754	detectable
C	3	UI	24	10	UI	UI	UI	2	CXCL5	87.27693635345	detectable
D	5	MenW cc11_1	6	19	cc11	ST11	W	4	CXCL5	87.1457882035909	detectable
C	2	UI	48	9	UI	UI	UI	3	CXCL10	87.1250174546527	detectable
C	1	MenC cc11_1	48	9	cc11	ST11	C	3	CCL2	87.0762430779914	detectable
D	6	MenC cc11_2	6	17	cc11	ST11	C	4	CXCL1	869.806589326694	detectable
D	6	MenC C11	6	17	-	ST345	C	4	CXCL1	869.806589326694	detectable
D	5	MenC cc11_1	48	19	cc11	ST11	C	5	CXCL8	8668.73490175146	detectable
D	6	MenW cc22_2	48	20	cc22	ST3422	W	5	CXCL5	865.305898853937	detectable
D	6	MenW cc11_1	24	17	cc11	ST11	W	4	CXCL8	8641.40939027536	detectable
C	4	MenW cc11_1	24	10	cc11	ST11	W	3	CXCL8	8634.2294786791	detectable
C	3	MenC cc11_1	24	6	cc11	ST11	C	2	CCL2_2	863.706414029642	detectable
D	7	cnl	48	21	cc1136 (cnl)	ST1136 (cnl)	cnl	5	CCL20	862.746407752955	detectable
D	5	MenC cc11_1	24	16	cc11	ST11	C	4	CXCL10	86.8968981373884	detectable
D	6	MenW cc11_1	24	17	cc11	ST11	W	4	CXCL10	86.8968981373884	detectable
D	6	MenC C11	24	17	-	ST345	C	4	CCL2	86.5011596273989	detectable
C	4	cnl	24	6	cc1136 (cnl)	ST1136 (cnl)	cnl	3	IL_1β	86.0120888218111	detectable
C	4	cnl	24	8	cc1136 (cnl)	ST1136 (cnl)	cnl	3	IL_1β	86.0120888218111	detectable
C	2	MenC cc11_1	24	7	cc11	ST11	C	3	IL_1β	86.0120888218111	detectable
C	2	MenW MP01240070	24	5	cc22	ST184	W	3	IL_1β	86.0120888218111	detectable
C	4	MenW MP01240070	24	10	cc22	ST184	W	3	IL_1β	86.0120888218111	detectable
C	4	MenC cc11_1	48	10	cc11	ST11	C	3	CCL2	855.241504541952	detectable
D	7	MenC cc11_3	6	18	cc11	ST11	C	4	CXCL1	853.194639486007	detectable
D	7	MenC C11	6	21	-	ST345	C	4	CXCL1	853.194639486007	detectable
D	6	MenC cc11_3	48	20	cc11	ST11	C	6	CXCL8	85234.8163013863	detectable
C	4	MenW cc11_1	48	10	cc11	ST11	W	3	CXCL1	8512.4082250277	detectable
C	4	MenW cc11_1	24	8	cc11	ST11	W	3	CCL2_2	85.9071477747776	detectable
D	6	MenC cc11_3	48	20	cc11	ST11	C	6	IL_23	85.5994882575174	detectable
D	6	MenW cc11_2	48	20	cc11	ST11	W	6	IL_23	85.5994882575174	detectable
D	6	MenC cc11_3	48	20	cc11	ST11	C	6	IL_6	85.268725007332762	detectable
D	6	MenW cc22_3	48	20	cc22	ST3422	W	6	IL_6	85.268725007332762	detectable
D	6	cnl	48	20	cc1136 (cnl)	ST1136 (cnl)	cnl	5	CXCL8	84900.7532199145	detectable
D	7	MenW MP01240070	48	21	cc22	ST184	W	5	CXCL8	84900.7532199145	detectable
D	5	MenW cc11_1	24	16	cc11	ST11	W	4	CXCL8	8485.82942156312	detectable
C	2	MenC C11	24	5	-	ST345	C	2	CCL2	848.158990984281	detectable
D	7	MenW MP01240070	6	18	cc22	ST184	W	4	CXCL8	846.59137260928	detectable
D	5	MenW cc22_3	24	16	cc22	ST3422	W	5	CCL2	846.266947734587	detectable
D	5	cnl	24	16	cc1136 (cnl)	ST1136 (cnl)	cnl	4	CXCL8	8456.63318391194	detectable
D	7	MenC cc11_2	6	21	cc11	ST11	C	4	CXCL1	843.137867419789	detectable
D	7	MenW cc11_2	48	21	cc11	ST11	W	6	CCL2_2	84.4546287193299	detectable
D	7	cnl	48	21	cc1136 (cnl)	ST1136 (cnl)	cnl	5	IL_1β	84.2745375868352	detectable
D	6	MenW cc11_1	48	20	cc11	ST11	W	5	IL_1β	84.2745375868352	detectable
D	5	MenW cc22_2	24	19	cc22	ST3422	W	5	IL_1β	84.2745375868352	detectable
D	6	MenC cc11_1	6	20	cc11	ST11	C	4	CCL2_2	84.0512417399341	detectable
D	6	MenC C11	24	17	-	ST345	C	4	CCL2_2	84.0512417399341	detectable
D	7	MenC cc11_3	6	18	cc11	ST11	C	4	CXCL8	835.654629996475	detectable
D	5	MenW MP01240070	24	19	cc22	ST184	W	5	CXCL1	833.180097164597	detectable
C	4	cnl	6	10	cc1136 (cnl)	ST1136 (cnl)	cnl	2	CXCL8_2	832.167186486858	detectable
C	2	MenC C11	24	5	-	ST345	C	2	IL_18	83.6314140752378	detectable
D	7	MenC cc11_1	6	21	cc11	ST11	C	4	CXCL1	829.620792924867	detectable
C	1	cnl	6	7	cc1136 (cnl)	ST1136 (cnl)	cnl	1	CXCL8	826.920225456334	detectable
C	2	MenW MP01240070	24	5	cc22	ST184	W	3	CCL20	822.644121870477	detectable
C	3	MenC cc11_1	48	10	cc11	ST11	C	3	CXCL1	8208.97481383697	detectable
D	7	MenC C11	48	21	-	ST345	C	5	IL_18	82.9273111424791	detectable
C	1	MenC cc11_1	24	7	cc11	ST11	C	2	CCL20	82.8863609662799	detectable
C	4	MenC C11	24	6	-	ST345	C	2	CCL20	82.8863609662799	detectable
D	5	MenW MP01240070	6	19	cc22	ST184	W	4	CCL2	82.5723734338847	detectable
D	6	MenW cc11_3	48	20	cc11	ST11	W	6	CXCL8	81779.9592193147	detectable
C	3	MenC cc11_1	6	6	cc11	ST11	C	1	CXCL8_2	816.352291131005	detectable
C	1	MenW MP01240070	6	7	cc22	ST184	W	1	CXCL8_2	816.352291131005	detectable
C	1	UI	6	5	UI	UI	UI	1	CXCL8_2	816.352291131005	detectable
C	1	UI	6	9	UI	UI	UI	1	CXCL8_2	816.352291131005	detectable
D	5	MenC cc11_3	6	19	cc11	ST11	C	4	CXCL1	815.975928141988	detectable
C	3	MenW MP01240070	24	10	cc22	ST184	W	2	CXCL8_2	8144.01776883366	detectable
D	5	MenW MP01240070	24	19	cc22	ST184	W	5	CXCL8_2	8120.44492368958	detectable
D	5	MenW cc22_3	24	19	cc22	ST3422	W	6	CCL2_2	812.349281177698	detectable
C	4	MenW cc11_1	48	10	cc11	ST11	W	3	CXCL8_2	81170.2392272992	detectable
C	2	cnl	24	7	cc1136 (cnl)	ST1136 (cnl)	cnl	3	TNFα	81.6537479266565	detectable
C	1	MenC C11	48	9	-	ST345	C	3	TNFα	81.6537479266565	detectable
C	3	MenC cc11_1	6	6	cc11	ST11	C	1	CXCL10	81.6448707031981	detectable
C	3	MenC cc11_1	6	10	cc11	ST11	C	1	CXCL10	81.6448707031981	detectable
C	4	MenC C11	6	8	-	ST345	C	1	CXCL10	81.6448707031981	detectable
C	1	MenW cc11_1	6	5	cc11	ST11	W	1	CXCL10	81.6448707031981	detectable
D	5	MenW cc22_2	6	19	cc22	ST3422	W	4	CXCL5	81.5940753249168	detectable
C	3	cnl	24	6	cc1136 (cnl)	ST1136 (cnl)	cnl	2	CCL20	81.2449479929205	detectable
C	3	MenC C11	24	6	-	ST345	C	2	CCL20	81.2449479929205	detectable
C	1	MenW MP01240070	24	9	cc22	ST184	W	2	CCL20	81.2449479929205	detectable
D	5	cnl	24	16	cc1136 (cnl)	ST1136 (cnl)	cnl	4	IL_1β	81.1903129241146	detectable
D	6	MenC cc11_1	24	17	cc11	ST11	C	4	IL_1β	81.1903129241146	detectable
D	5	MenC cc11_2	6	19	cc11	ST11	C	4	IL_1β	81.1903129241146	detectable
D	5	MenC cc11_1	24	19	cc11	ST11	C	5	CXCL8	8064.00249219333	detectable
C	3	MenC C11	6	10	-	ST345	C	1	CXCL8	806.697712318893	detectable
C	1	MenW MP01240070	6	9	cc22	ST184	W	1	CXCL8	806.697712318893	detectable
C	1	UI	6	7	UI	UI	UI	1	CXCL8	806.697712318893	detectable
C	3	MenW MP01240070	24	8	cc22	ST184	W	2	CXCL8_2	8054.49477672587	detectable
C	3	cnl	48	10	cc1136 (cnl)	ST1136 (cnl)	cnl	3	CXCL8_2	80381.7561396662	detectable
C	3	MenW MP01240070	24	6	cc22	ST184	W	2	CXCL8_2	8032.09368842928	detectable
D	6	UI	48	20	UI	UI	UI	5	CXCL1	8026.13686983295	detectable
D	7	MenW cc22_3	6	18	cc22	ST3422	W	5	CXCL1	800.647889123678	detectable
C	2	MenC C11	6	9	-	ST345	C	1	CCL3	80.6108809245075	detectable
C	4	UI	6	6	UI	UI	UI	1	CCL3	80.6108809245075	detectable
C	4	MenC cc11_1	24	6	cc11	ST11	C	3	CCL2_2	80.5031096030122	detectable
C	2	MenW cc11_1	24	7	cc11	ST11	W	3	CXCL5	80.330389025877	detectable
C	2	MenC cc11_1	24	5	cc11	ST11	C	3	CCL17	8.96059234019809	detectable
C	2	MenC cc11_1	24	5	cc11	ST11	C	3	IL_10	8.87017836986263	detectable
C	2	MenC C11	48	9	-	ST345	C	3	IL_10	8.87017836986263	detectable
C	2	UI	48	9	UI	UI	UI	3	IL_10	8.87017836986263	detectable
C	3	UI	48	10	UI	UI	UI	3	IL_10	8.87017836986263	detectable
D	6	MenC cc11_1	48	20	cc11	ST11	C	5	CCL5	8.70711025183397	detectable
D	7	MenW cc11_1	24	18	cc11	ST11	W	5	CCL5	8.70711025183397	detectable
D	7	MenW cc11_1	48	21	cc11	ST11	W	5	CCL5	8.70711025183397	detectable
D	6	MenW MP01240070	48	20	cc22	ST184	W	5	CCL5	8.70711025183397	detectable
D	7	MenC cc11_3	24	18	cc11	ST11	C	6	TNFα	8.70621188643736	detectable
D	7	MenC cc11_3	24	21	cc11	ST11	C	6	TNFα	8.70621188643736	detectable
D	5	MenW cc11_2	48	19	cc11	ST11	W	6	TNFα	8.70621188643736	detectable
D	7	MenW cc11_2	24	21	cc11	ST11	W	6	TNFα	8.70621188643736	detectable
D	5	MenW cc11_3	48	19	cc11	ST11	W	6	TNFα	8.70621188643736	detectable
D	7	MenW cc11_3	48	21	cc11	ST11	W	6	TNFα	8.70621188643736	detectable
D	5	MenW cc22_3	24	19	cc22	ST3422	W	6	TNFα	8.70621188643736	detectable
D	5	MenW cc22_3	48	19	cc22	ST3422	W	6	TNFα	8.70621188643736	detectable
D	7	MenW cc22_3	24	18	cc22	ST3422	W	6	TNFα	8.70621188643736	detectable
D	7	MenW cc11_2	24	21	cc11	ST11	W	6	CCL17	8.70218835641781	detectable
C	1	MenW MP01240070	48	9	cc22	ST184	W	3	CCL17	8.63514225426652	detectable
C	4	cnl	48	10	cc1136 (cnl)	ST1136 (cnl)	cnl	3	CCL4	8.6104643109976688	detectable
C	3	MenW cc11_1	6	6	cc11	ST11	W	1	TNFα	8.59350588685855	detectable
C	2	cnl	6	5	cc1136 (cnl)	ST1136 (cnl)	cnl	2	CCL20	8.59104400821306	detectable
C	2	cnl	6	7	cc1136 (cnl)	ST1136 (cnl)	cnl	2	CCL11	8.57960272968603	detectable
C	1	MenC C11	24	7	-	ST345	C	2	CCL11	8.57960272968603	detectable
C	2	MenC C11	24	9	-	ST345	C	2	CCL11	8.57960272968603	detectable
C	3	MenC C11	24	6	-	ST345	C	2	CCL11	8.57960272968603	detectable
C	2	MenW cc11_1	6	7	cc11	ST11	W	2	CCL11	8.57960272968603	detectable
C	1	MenW MP01240070	24	7	cc22	ST184	W	2	CCL11	8.57960272968603	detectable
C	1	UI	24	7	UI	UI	UI	2	CCL11	8.57960272968603	detectable
C	3	UI	24	6	UI	UI	UI	2	CCL11	8.57960272968603	detectable
D	6	cnl	6	20	cc1136 (cnl)	ST1136 (cnl)	cnl	4	IL_6	8.5576684571157084	detectable
D	6	MenC cc11_3	6	17	cc11	ST11	C	4	IL_6	8.5576684571157084	detectable
D	7	MenC C11	6	18	-	ST345	C	4	IL_6	8.5576684571157084	detectable
D	7	MenC C11	6	21	-	ST345	C	4	IL_6	8.5576684571157084	detectable
D	6	MenW cc11_1	6	17	cc11	ST11	W	4	IL_6	8.5576684571157084	detectable
D	5	MenC cc11_3	48	19	cc11	ST11	C	6	IL_17A	8.51931612040624	detectable
D	5	MenC cc11_3	48	19	cc11	ST11	C	6	IL_18	8.51931612040624	detectable
D	5	MenC cc11_3	48	19	cc11	ST11	C	6	IL_12p70	8.51931612040624	detectable
D	5	MenW cc11_2	48	19	cc11	ST11	W	6	IL_17A	8.51931612040624	detectable
D	5	MenW cc11_2	48	19	cc11	ST11	W	6	IL_18	8.51931612040624	detectable
D	5	MenW cc11_2	48	19	cc11	ST11	W	6	IL_12p70	8.51931612040624	detectable
D	7	MenW cc11_2	24	21	cc11	ST11	W	6	IL_17A	8.51931612040624	detectable
D	7	MenW cc11_2	24	21	cc11	ST11	W	6	IL_18	8.51931612040624	detectable
D	7	MenW cc11_2	24	21	cc11	ST11	W	6	IL_12p70	8.51931612040624	detectable
D	5	MenW cc11_3	24	19	cc11	ST11	W	6	IL_17A	8.51931612040624	detectable
D	5	MenW cc11_3	24	19	cc11	ST11	W	6	IL_18	8.51931612040624	detectable
D	5	MenW cc11_3	24	19	cc11	ST11	W	6	IL_12p70	8.51931612040624	detectable
D	5	MenW cc22_3	24	19	cc22	ST3422	W	6	IL_17A	8.51931612040624	detectable
D	5	MenW cc22_3	24	19	cc22	ST3422	W	6	IL_18	8.51931612040624	detectable
D	5	MenW cc22_3	24	19	cc22	ST3422	W	6	IL_12p70	8.51931612040624	detectable
C	2	MenC C11	48	9	-	ST345	C	3	IL_12p70	8.47818585549948	detectable
C	2	MenW cc11_1	24	9	cc11	ST11	W	3	IL_12p70	8.47818585549948	detectable
C	1	MenW MP01240070	6	7	cc22	ST184	W	1	CXCL5	8.46897242153262	detectable
C	3	MenC cc11_1	24	10	cc11	ST11	C	2	IFNα2	8.4597819511724	detectable
C	1	MenW MP01240070	24	5	cc22	ST184	W	2	IFNα2	8.4597819511724	detectable
C	2	cnl	24	5	cc1136 (cnl)	ST1136 (cnl)	cnl	3	IFNα2	8.39886544391999	detectable
C	3	MenC cc11_1	48	10	cc11	ST11	C	3	IFNα2	8.39886544391999	detectable
D	7	MenW MP01240070	48	21	cc22	ST184	W	5	IL_17A	8.37908171617691	detectable
D	7	MenW cc11_1	24	21	cc11	ST11	W	5	IL_6	8.3587454323204398	detectable
D	7	MenW cc11_3	6	21	cc11	ST11	W	5	IL_6	8.3587454323204398	detectable
D	7	MenW cc22_3	6	18	cc22	ST3422	W	5	IL_6	8.3587454323204398	detectable
D	7	MenW MP01240070	48	21	cc22	ST184	W	5	IL_6	8.3587454323204398	detectable
D	7	MenC cc11_3	24	18	cc11	ST11	C	6	IL_6	8.3489134648917513	detectable
D	7	MenC cc11_3	24	21	cc11	ST11	C	6	IL_6	8.3489134648917513	detectable
C	1	MenC cc11_1	6	5	cc11	ST11	C	1	IL_18	8.32814064733155	detectable
C	3	MenC C11	6	6	-	ST345	C	1	CXCL5	8.3212733012766	detectable
D	7	MenC cc11_1	48	21	cc11	ST11	C	5	IL_12p70	8.31630237063792	detectable
D	6	MenC cc11_2	24	20	cc11	ST11	C	5	IL_12p70	8.31630237063792	detectable
D	7	MenC cc11_2	24	21	cc11	ST11	C	5	IL_12p70	8.31630237063792	detectable
D	5	MenC C11	24	19	-	ST345	C	5	IL_12p70	8.31630237063792	detectable
D	6	UI	48	20	UI	UI	UI	5	IL_12p70	8.31630237063792	detectable
D	5	MenC cc11_2	24	16	cc11	ST11	C	4	IFNα2	8.2013712120523	detectable
C	2	MenW cc11_1	24	9	cc11	ST11	W	3	IL_6	8.1080600118306769	detectable
D	6	MenW cc11_3	6	17	cc11	ST11	W	5	IL_18	8.08898180347955	detectable
D	7	MenW cc11_3	6	18	cc11	ST11	W	5	IL_18	8.08898180347955	detectable
C	1	MenW cc11_1	48	9	cc11	ST11	W	3	CCL17	8.08308833492835	detectable
D	5	MenC cc11_2	48	19	cc11	ST11	C	5	CCL17	8.03624301993407	detectable
D	7	MenC cc11_2	24	21	cc11	ST11	C	5	CCL17	8.03624301993407	detectable
D	6	MenW cc11_1	24	20	cc11	ST11	W	5	CCL17	8.03624301993407	detectable
D	5	MenW cc22_3	6	16	cc22	ST3422	W	5	CCL17	8.03624301993407	detectable
D	7	UI	48	21	UI	UI	UI	5	CCL17	8.03624301993407	detectable
C	4	MenC C11	6	8	-	ST345	C	1	CCL20	8.03370235173862	detectable
C	3	cnl	48	10	cc1136 (cnl)	ST1136 (cnl)	cnl	3	CXCL9	8.02778147805383	detectable
D	5	MenC cc11_3	24	19	cc11	ST11	C	6	CCL2_2	797.581579115325	detectable
C	1	MenC cc11_1	6	9	cc11	ST11	C	1	CXCL8_2	795.0902346464	detectable
C	1	MenW cc11_1	6	5	cc11	ST11	W	1	CXCL8_2	795.0902346464	detectable
C	2	MenC cc11_1	6	7	cc11	ST11	C	1	CXCL8	793.223674410528	detectable
D	5	cnl	24	19	cc1136 (cnl)	ST1136 (cnl)	cnl	5	CCL2_2	791.655589959509	detectable
C	3	MenW cc11_1	48	10	cc11	ST11	W	3	TNFα	790.038319217499	detectable
C	4	cnl	48	10	cc1136 (cnl)	ST1136 (cnl)	cnl	3	IL_6	79.822680681706103	detectable
D	5	MenW cc11_2	6	19	cc11	ST11	W	4	CXCL5	79.7427186817878	detectable
C	3	MenC cc11_1	48	10	cc11	ST11	C	3	IL_1β	79.4734358418848	detectable
C	1	MenW MP01240070	48	9	cc22	ST184	W	3	IL_1β	79.4734358418848	detectable
C	4	MenW MP01240070	24	8	cc22	ST184	W	3	IL_1β	79.4734358418848	detectable
C	4	cnl	48	10	cc1136 (cnl)	ST1136 (cnl)	cnl	3	CXCL8	78671.8462732185	detectable
C	4	MenC C11	48	10	-	ST345	C	3	CXCL8	7859.16714377022	detectable
D	6	MenW cc22_2	48	20	cc22	ST3422	W	5	CXCL8	78525.0794861522	detectable
C	4	cnl	6	6	cc1136 (cnl)	ST1136 (cnl)	cnl	2	CXCL8	783.414508615707	detectable
C	3	MenC cc11_1	6	6	cc11	ST11	C	1	CXCL8	783.125867717333	detectable
C	2	MenC cc11_1	24	9	cc11	ST11	C	3	CXCL5	78.9377395625003	detectable
D	7	cnl	48	21	cc1136 (cnl)	ST1136 (cnl)	cnl	5	IL_18	78.5632071053342	detectable
D	6	MenW cc22_2	48	20	cc22	ST3422	W	5	IL_18	78.5632071053342	detectable
D	7	MenW MP01240070	48	21	cc22	ST184	W	5	IL_18	78.5632071053342	detectable
D	7	MenW cc11_3	48	21	cc11	ST11	W	6	IL_23	78.4723096872883	detectable
D	5	MenC cc11_3	24	16	cc11	ST11	C	4	CCL2_2	779.714516196858	detectable
D	5	MenW cc11_3	6	19	cc11	ST11	W	5	CXCL1	775.706165956064	detectable
C	4	UI	6	6	UI	UI	UI	1	CXCL8	773.029141973674	detectable
C	3	MenC C11	24	6	-	ST345	C	2	CXCL5	772.92842846583	detectable
D	7	MenW cc11_1	6	21	cc11	ST11	W	4	CXCL1	770.711909297704	detectable
C	4	MenW cc11_1	48	10	cc11	ST11	W	3	IL_6	770.57212328437777	detectable
C	1	MenC cc11_1	6	5	cc11	ST11	C	1	CXCL10	77.9808269157674	detectable
D	5	cnl	24	19	cc1136 (cnl)	ST1136 (cnl)	cnl	5	CCL3	77.5390830981141	detectable
D	7	MenC cc11_1	48	21	cc11	ST11	C	5	CCL3	77.5390830981141	detectable
D	6	MenW cc11_1	48	20	cc11	ST11	W	5	CCL3	77.5390830981141	detectable
D	7	MenW cc11_1	24	18	cc11	ST11	W	5	CCL3	77.5390830981141	detectable
D	5	cnl	6	19	cc1136 (cnl)	ST1136 (cnl)	cnl	4	IL_6	77.330785900384541	detectable
D	5	MenC cc11_1	6	16	cc11	ST11	C	4	IL_6	77.330785900384541	detectable
D	5	UI	6	16	UI	UI	UI	4	IL_6	77.330785900384541	detectable
C	1	cnl	24	5	cc1136 (cnl)	ST1136 (cnl)	cnl	2	IL_1β	77.2993347828002	detectable
C	3	cnl	24	8	cc1136 (cnl)	ST1136 (cnl)	cnl	2	IL_1β	77.2993347828002	detectable
C	3	MenC cc11_1	24	8	cc11	ST11	C	2	IL_1β	77.2993347828002	detectable
C	1	MenC C11	24	7	-	ST345	C	2	IL_1β	77.2993347828002	detectable
C	2	MenC C11	24	7	-	ST345	C	2	IL_1β	77.2993347828002	detectable
C	4	MenC C11	24	10	-	ST345	C	2	IL_1β	77.2993347828002	detectable
C	1	MenW cc11_1	24	5	cc11	ST11	W	2	IL_1β	77.2993347828002	detectable
C	1	MenW MP01240070	24	7	cc22	ST184	W	2	IL_1β	77.2993347828002	detectable
C	1	cnl	24	7	cc1136 (cnl)	ST1136 (cnl)	cnl	2	TNFα	77.0342184685733	detectable
C	3	cnl	24	8	cc1136 (cnl)	ST1136 (cnl)	cnl	2	TNFα	77.0342184685733	detectable
C	4	MenW MP01240070	24	10	cc22	ST184	W	3	CXCL8	7697.12598248877	detectable
C	4	MenC C11	6	6	-	ST345	C	1	CXCL8	769.66533434291	detectable
C	3	MenC cc11_1	6	6	cc11	ST11	C	1	CXCL1	769.137879185554	detectable
D	7	MenC cc11_1	48	21	cc11	ST11	C	5	CCL2_2	768.581991832551	detectable
C	4	cnl	24	10	cc1136 (cnl)	ST1136 (cnl)	cnl	3	CXCL8	7678.67700896556	detectable
C	4	MenW MP01240070	48	10	cc22	ST184	W	3	CCL2	766.582770455897	detectable
D	7	cnl	48	21	cc1136 (cnl)	ST1136 (cnl)	cnl	5	CXCL8	76348.6327231173	detectable
D	7	MenW MP01240070	6	21	cc22	ST184	W	4	CXCL1	760.056834017646	detectable
C	1	MenC cc11_1	24	5	cc11	ST11	C	2	CCL20	76.3484223690204	detectable
D	5	MenC cc11_1	6	19	cc11	ST11	C	4	CXCL5	76.0391884923551	detectable
D	5	MenW MP01240070	24	16	cc22	ST184	W	4	CCL2	757.016661920491	detectable
D	6	cnl	24	20	cc1136 (cnl)	ST1136 (cnl)	cnl	5	CXCL1	7563.56999923504	detectable
C	3	MenW MP01240070	6	10	cc22	ST184	W	1	CXCL8	756.211736468414	detectable
C	2	MenW cc11_1	6	9	cc11	ST11	W	2	CXCL8	755.173676015502	detectable
D	6	MenC cc11_2	24	17	cc11	ST11	C	4	CXCL1	7543.35951073492	detectable
C	3	MenW MP01240070	24	6	cc22	ST184	W	2	CXCL8	7531.58918267449	detectable
C	3	MenC cc11_1	6	10	cc11	ST11	C	1	CXCL8	752.850435846706	detectable
C	4	MenC cc11_1	6	10	cc11	ST11	C	1	CXCL8	752.850435846706	detectable
C	1	MenW cc11_1	6	7	cc11	ST11	W	1	CXCL8	752.850435846706	detectable
C	3	cnl	24	8	cc1136 (cnl)	ST1136 (cnl)	cnl	2	CCL2	751.978321981426	detectable
C	3	MenC cc11_1	48	10	cc11	ST11	C	3	IL_18	75.9771583852725	detectable
D	7	MenC cc11_3	48	21	cc11	ST11	C	6	CCL2	75.8275892040674	detectable
D	7	MenW cc11_2	48	21	cc11	ST11	W	6	CCL2	75.8275892040674	detectable
D	7	MenW cc11_3	24	21	cc11	ST11	W	6	CCL2	75.8275892040674	detectable
D	7	MenW cc22_3	24	18	cc22	ST3422	W	6	CCL2	75.8275892040674	detectable
D	6	MenC cc11_1	24	20	cc11	ST11	C	5	CCL2_2	75.7898741126141	detectable
D	7	MenC cc11_2	24	18	cc11	ST11	C	5	CCL2_2	75.7898741126141	detectable
D	7	MenW cc22_2	24	21	cc22	ST3422	W	5	CCL2_2	75.7898741126141	detectable
C	3	MenW cc11_1	24	6	cc11	ST11	W	2	CCL20	75.5369577053355	detectable
C	1	MenW MP01240070	24	9	cc22	ST184	W	2	IFNγ	75.3165123569574	detectable
D	6	MenW cc11_1	48	20	cc11	ST11	W	5	CXCL8_2	74932.1995711332	detectable
C	3	UI	6	10	UI	UI	UI	1	CXCL8_2	749.416392214155	detectable
D	7	MenC C11	6	18	-	ST345	C	4	CXCL1	749.318949205653	detectable
D	6	UI	6	17	UI	UI	UI	4	CXCL8	748.601547343963	detectable
C	1	MenW cc11_1	6	5	cc11	ST11	W	1	CXCL8	746.12874007898	detectable
C	2	cnl	24	9	cc1136 (cnl)	ST1136 (cnl)	cnl	3	CCL20	746.087273512923	detectable
D	6	MenC cc11_3	6	20	cc11	ST11	C	4	CXCL1	745.72287471959	detectable
C	4	MenC cc11_1	24	10	cc11	ST11	C	3	CXCL8	7445.2916143794	detectable
D	6	MenW MP01240070	48	20	cc22	ST184	W	5	CCL20	743.656171112063	detectable
C	4	MenC C11	6	10	-	ST345	C	1	CXCL1	741.681753513437	detectable
D	5	MenW cc11_3	24	19	cc11	ST11	W	6	CCL2_2	740.731423003136	detectable
C	2	MenC C11	48	9	-	ST345	C	3	CCL3	74.9127553055378	detectable
C	2	MenW cc11_1	24	5	cc11	ST11	W	3	CCL3	74.9127553055378	detectable
C	1	MenW MP01240070	48	9	cc22	ST184	W	3	CCL3	74.9127553055378	detectable
C	4	MenW MP01240070	24	10	cc22	ST184	W	3	CCL3	74.9127553055378	detectable
C	4	UI	48	10	UI	UI	UI	3	CCL3	74.9127553055378	detectable
D	7	MenW cc11_1	24	21	cc11	ST11	W	5	CCL20	74.7810294762604	detectable
D	7	MenW cc22_3	6	21	cc22	ST3422	W	5	CCL2	74.4097407168225	detectable
C	3	cnl	6	10	cc1136 (cnl)	ST1136 (cnl)	cnl	1	CXCL10	74.2137332049105	detectable
C	3	UI	6	10	UI	UI	UI	1	CXCL10	74.2137332049105	detectable
D	7	MenW cc11_3	48	21	cc11	ST11	W	6	CXCL5	74.0246105303187	detectable
C	2	MenC cc11_1	24	5	cc11	ST11	C	3	CXCL1	7390.09201189886	detectable
C	3	MenW MP01240070	6	10	cc22	ST184	W	1	CXCL1	736.495984478051	detectable
C	1	MenC C11	6	5	-	ST345	C	1	CXCL8	736.049297464095	detectable
C	4	MenW MP01240070	6	10	cc22	ST184	W	1	CXCL8	736.049297464095	detectable
C	2	cnl	6	7	cc1136 (cnl)	ST1136 (cnl)	cnl	2	CXCL8_2	735.397776757904	detectable
D	7	UI	24	18	UI	UI	UI	5	CXCL8	7320.66062921446	detectable
C	3	cnl	24	8	cc1136 (cnl)	ST1136 (cnl)	cnl	2	CCL2_2	730.481203111974	detectable
C	2	MenW cc11_1	6	5	cc11	ST11	W	2	CXCL1	730.117638195483	detectable
C	1	MenW cc11_1	24	5	cc11	ST11	W	2	CCL20	73.9172447413246	detectable
C	3	MenW MP01240070	6	6	cc22	ST184	W	1	CCL3	73.7530026293963	detectable
C	2	UI	6	5	UI	UI	UI	1	CCL3	73.7530026293963	detectable
C	3	cnl	48	10	cc1136 (cnl)	ST1136 (cnl)	cnl	3	IL_18	73.2252354517761	detectable
C	2	MenW cc11_1	24	7	cc11	ST11	W	3	IL_1β	73.1379062900878	detectable
C	2	MenW MP01240070	24	7	cc22	ST184	W	3	IL_1β	73.1379062900878	detectable
C	3	MenW MP01240070	48	10	cc22	ST184	W	3	IL_1β	73.1379062900878	detectable
D	5	MenC cc11_1	24	19	cc11	ST11	C	5	IL_6	73.105933843999424	detectable
C	3	MenW MP01240070	24	8	cc22	ST184	W	2	IL_6	73.008008103408997	detectable
C	1	cnl	6	9	cc1136 (cnl)	ST1136 (cnl)	cnl	1	CXCL8	729.33053902274	detectable
C	3	cnl	6	10	cc1136 (cnl)	ST1136 (cnl)	cnl	1	CXCL1	727.819968744973	detectable
D	5	MenC cc11_1	24	16	cc11	ST11	C	4	CCL2	725.808073124182	detectable
C	3	MenW MP01240070	24	10	cc22	ST184	W	2	CXCL8	7225.33479746697	detectable
D	5	UI	48	19	UI	UI	UI	5	CXCL5	722.976259532148	detectable
D	6	MenW cc11_3	24	20	cc11	ST11	W	6	CCL2_2	72.6469106803333	detectable
D	7	MenW cc22_3	24	18	cc22	ST3422	W	6	CCL2_2	72.6469106803333	detectable
D	7	MenW cc11_3	6	21	cc11	ST11	W	5	IFNγ	72.6049914034973	detectable
C	4	cnl	48	10	cc1136 (cnl)	ST1136 (cnl)	cnl	3	TNFα	72.5034345215043	detectable
C	4	cnl	24	6	cc1136 (cnl)	ST1136 (cnl)	cnl	3	CCL20	72.2884821186098	detectable
C	2	MenC cc11_1	6	9	cc11	ST11	C	1	CXCL8	715.901590357453	detectable
C	2	MenW MP01240070	6	7	cc22	ST184	W	1	CXCL1	713.869097680485	detectable
D	5	MenW cc11_2	48	19	cc11	ST11	W	6	CCL2	713.692444920031	detectable
C	3	MenC C11	48	10	-	ST345	C	3	CXCL8_2	71218.8537302928	detectable
D	7	MenW cc11_2	6	21	cc11	ST11	W	4	CXCL1	712.914357907978	detectable
C	1	UI	6	7	UI	UI	UI	1	CXCL1	712.116748322004	detectable
C	3	MenC C11	24	10	-	ST345	C	2	CCL2	710.818241828203	detectable
D	5	MenC C11	24	19	-	ST345	C	5	CCL2	710.545584712747	detectable
C	1	MenW cc11_1	48	9	cc11	ST11	W	3	CCL2	71.9368798162435	detectable
D	7	MenW cc22_3	48	21	cc22	ST3422	W	6	IL_23	71.9130562001431	detectable
D	6	MenW cc22_3	48	20	cc22	ST3422	W	6	IFNγ	71.6141961230149	detectable
D	7	MenC cc11_2	6	21	cc11	ST11	C	4	IL_6	71.563719318716551	detectable
D	5	MenW cc11_1	6	19	cc11	ST11	W	4	IL_6	71.563719318716551	detectable
D	6	MenC cc11_3	24	20	cc11	ST11	C	6	CCL20	71.2992392490454	detectable
D	7	MenW cc11_2	48	21	cc11	ST11	W	6	CCL20	71.2992392490454	detectable
D	7	MenW cc22_3	24	21	cc22	ST3422	W	6	CCL20	71.2992392490454	detectable
C	1	MenC cc11_1	24	5	cc11	ST11	C	2	CXCL5	71.1596149596789	detectable
D	7	MenW cc22_2	48	21	cc22	ST3422	W	5	CXCL8	70952.2835433274	detectable
D	7	MenC cc11_3	48	21	cc11	ST11	C	6	CXCL8_2	70820.6312526979	detectable
D	7	MenC cc11_1	48	21	cc11	ST11	C	5	CXCL8	70595.1207167851	detectable
C	2	MenW MP01240070	24	7	cc22	ST184	W	3	CCL20	705.912653474588	detectable
C	4	MenW MP01240070	6	6	cc22	ST184	W	1	CXCL8	705.83638904614	detectable
D	7	cnl	6	18	cc1136 (cnl)	ST1136 (cnl)	cnl	4	CXCL1	705.515293394328	detectable
D	7	MenW cc11_1	6	18	cc11	ST11	W	4	CXCL1	705.515293394328	detectable
C	4	MenC C11	6	8	-	ST345	C	1	CXCL1	703.342923935249	detectable
C	1	MenC cc11_1	24	5	cc11	ST11	C	2	CXCL1	7000.51746897525	detectable
D	5	cnl	24	16	cc1136 (cnl)	ST1136 (cnl)	cnl	4	CXCL10	70.9823272899337	detectable
D	5	MenC C11	6	16	-	ST345	C	4	CXCL10	70.9823272899337	detectable
D	5	MenW cc11_2	24	16	cc11	ST11	W	4	CXCL10	70.9823272899337	detectable
D	7	MenW cc11_3	6	18	cc11	ST11	W	5	CXCL10	70.9214409741662	detectable
D	7	MenW cc22_3	6	21	cc22	ST3422	W	5	CXCL10	70.9214409741662	detectable
D	6	MenW cc11_1	24	20	cc11	ST11	W	5	CCL20	70.6007178134123	detectable
D	5	cnl	6	19	cc1136 (cnl)	ST1136 (cnl)	cnl	4	CXCL5	70.4852842940338	detectable
D	7	MenC cc11_1	48	21	cc11	ST11	C	5	IL_1β	70.2294552065538	detectable
D	5	MenC cc11_2	24	19	cc11	ST11	C	5	IL_1β	70.2294552065538	detectable
D	6	MenW cc11_3	6	17	cc11	ST11	W	5	IL_1β	70.2294552065538	detectable
D	6	MenW MP01240070	48	20	cc22	ST184	W	5	IL_1β	70.2294552065538	detectable
D	7	MenW MP01240070	24	21	cc22	ST184	W	5	IL_1β	70.2294552065538	detectable
D	5	UI	48	19	UI	UI	UI	5	IL_1β	70.2294552065538	detectable
C	1	cnl	24	9	cc1136 (cnl)	ST1136 (cnl)	cnl	2	IL_10	7.97839669034239	detectable
C	2	cnl	6	5	cc1136 (cnl)	ST1136 (cnl)	cnl	2	IL_10	7.97839669034239	detectable
C	2	cnl	6	7	cc1136 (cnl)	ST1136 (cnl)	cnl	2	IL_10	7.97839669034239	detectable
C	1	MenC cc11_1	24	7	cc11	ST11	C	2	IL_10	7.97839669034239	detectable
C	1	MenC C11	24	7	-	ST345	C	2	IL_10	7.97839669034239	detectable
C	3	MenC C11	24	6	-	ST345	C	2	IL_10	7.97839669034239	detectable
C	3	MenC C11	24	10	-	ST345	C	2	IL_10	7.97839669034239	detectable
C	1	MenW cc11_1	24	7	cc11	ST11	W	2	IL_10	7.97839669034239	detectable
C	2	MenW cc11_1	6	5	cc11	ST11	W	2	IL_10	7.97839669034239	detectable
C	4	MenW cc11_1	6	6	cc11	ST11	W	2	IL_10	7.97839669034239	detectable
C	1	UI	24	5	UI	UI	UI	2	IL_10	7.97839669034239	detectable
C	2	UI	24	5	UI	UI	UI	2	IL_10	7.97839669034239	detectable
C	2	UI	24	7	UI	UI	UI	2	IL_10	7.97839669034239	detectable
C	3	UI	24	6	UI	UI	UI	2	IL_10	7.97839669034239	detectable
D	7	cnl	24	21	cc1136 (cnl)	ST1136 (cnl)	cnl	5	CXCL5	7.92551838633141	detectable
D	7	MenC C11	24	21	-	ST345	C	5	CXCL5	7.92551838633141	detectable
C	1	MenC C11	6	7	-	ST345	C	1	IFNγ	7.89581840339854	detectable
C	3	cnl	6	10	cc1136 (cnl)	ST1136 (cnl)	cnl	1	IL_1β	7.86933741219257	detectable
C	1	MenC C11	6	7	-	ST345	C	1	IL_1β	7.86933741219257	detectable
C	3	MenC C11	6	8	-	ST345	C	1	IL_1β	7.86933741219257	detectable
C	1	MenW MP01240070	6	7	cc22	ST184	W	1	IL_1β	7.86933741219257	detectable
C	2	MenW MP01240070	6	9	cc22	ST184	W	1	IL_1β	7.86933741219257	detectable
D	7	MenW cc11_3	6	21	cc11	ST11	W	5	CCL5	7.85879265492811	detectable
D	5	UI	24	19	UI	UI	UI	5	CCL5	7.85879265492811	detectable
D	6	MenC cc11_3	6	20	cc11	ST11	C	4	CCL17	7.85414958429939	detectable
C	2	cnl	6	9	cc1136 (cnl)	ST1136 (cnl)	cnl	2	CCL3	7.8030946229465	detectable
C	2	MenW cc11_1	6	5	cc11	ST11	W	2	CCL3	7.8030946229465	detectable
C	4	MenW cc11_1	6	8	cc11	ST11	W	2	CCL3	7.8030946229465	detectable
C	3	MenW MP01240070	24	6	cc22	ST184	W	2	CCL3	7.8030946229465	detectable
C	3	UI	24	6	UI	UI	UI	2	CCL3	7.8030946229465	detectable
D	6	MenW cc22_3	24	20	cc22	ST3422	W	6	CCL5	7.79584428510924	detectable
D	6	cnl	24	17	cc1136 (cnl)	ST1136 (cnl)	cnl	4	IL_12p70	7.79454698886578	detectable
D	5	MenW cc11_1	6	16	cc11	ST11	W	4	IL_12p70	7.79454698886578	detectable
D	7	MenC cc11_3	24	18	cc11	ST11	C	6	IFNα2	7.76220790711904	detectable
D	5	MenW cc22_3	48	19	cc22	ST3422	W	6	IFNα2	7.76220790711904	detectable
D	5	cnl	24	16	cc1136 (cnl)	ST1136 (cnl)	cnl	4	IL_18	7.72878368584235	detectable
D	7	cnl	6	18	cc1136 (cnl)	ST1136 (cnl)	cnl	4	IL_18	7.72878368584235	detectable
D	7	cnl	6	21	cc1136 (cnl)	ST1136 (cnl)	cnl	4	IL_18	7.72878368584235	detectable
D	7	MenC cc11_3	6	21	cc11	ST11	C	4	IL_18	7.72878368584235	detectable
D	6	MenC C11	6	17	-	ST345	C	4	IL_18	7.72878368584235	detectable
D	5	MenW cc11_2	6	16	cc11	ST11	W	4	IL_18	7.72878368584235	detectable
D	6	MenW cc22_2	6	17	cc22	ST3422	W	4	IL_18	7.72878368584235	detectable
D	6	MenW MP01240070	6	17	cc22	ST184	W	4	IL_18	7.72878368584235	detectable
D	6	MenW MP01240070	6	20	cc22	ST184	W	4	IL_18	7.72878368584235	detectable
D	7	MenW MP01240070	6	18	cc22	ST184	W	4	IL_18	7.72878368584235	detectable
D	7	MenW MP01240070	6	21	cc22	ST184	W	4	IL_18	7.72878368584235	detectable
D	5	UI	6	19	UI	UI	UI	4	IL_18	7.72878368584235	detectable
D	7	UI	6	18	UI	UI	UI	4	IL_18	7.72878368584235	detectable
C	2	MenC cc11_1	24	9	cc11	ST11	C	3	CCL3	7.68577592551849	detectable
C	3	MenW cc11_1	24	10	cc11	ST11	W	2	CCL4	7.6773323492109755	detectable
C	3	MenW cc11_1	24	8	cc11	ST11	W	2	CCL5	7.6722584956909	detectable
C	4	cnl	48	10	cc1136 (cnl)	ST1136 (cnl)	cnl	3	IL_10	7.65502930206765	detectable
C	4	MenC cc11_1	24	6	cc11	ST11	C	3	IL_10	7.65502930206765	detectable
C	4	MenW cc11_1	24	8	cc11	ST11	W	3	IL_10	7.65502930206765	detectable
C	4	UI	48	10	UI	UI	UI	3	IL_10	7.65502930206765	detectable
C	2	MenC C11	24	5	-	ST345	C	2	CCL17	7.64307800958556	detectable
D	6	MenW cc22_2	48	20	cc22	ST3422	W	5	IL_17A	7.62335534337425	detectable
D	6	MenW cc11_1	6	17	cc11	ST11	W	4	CCL5	7.58785539228998	detectable
C	1	cnl	6	5	cc1136 (cnl)	ST1136 (cnl)	cnl	1	CCL20	7.58655206029731	detectable
C	1	MenC cc11_1	48	9	cc11	ST11	C	3	IFNα2	7.58639460028711	detectable
C	4	MenC C11	48	10	-	ST345	C	3	IFNα2	7.58639460028711	detectable
C	4	MenW cc11_1	48	10	cc11	ST11	W	3	IFNα2	7.58639460028711	detectable
C	2	MenC C11	48	9	-	ST345	C	3	CCL17	7.54430082700621	detectable
C	1	MenW MP01240070	24	5	cc22	ST184	W	2	CXCL5	7.54197052945815	detectable
C	1	UI	24	7	UI	UI	UI	2	CXCL5	7.54197052945815	detectable
C	4	MenC cc11_1	48	10	cc11	ST11	C	3	IL_18	7.51859299910548	detectable
C	1	MenC C11	48	9	-	ST345	C	3	IL_18	7.51859299910548	detectable
C	4	MenW cc11_1	24	10	cc11	ST11	W	3	IL_18	7.51859299910548	detectable
D	6	MenC cc11_3	24	20	cc11	ST11	C	6	IL_23	7.49870156974363	detectable
D	7	MenW cc11_2	24	18	cc11	ST11	W	6	IL_23	7.49870156974363	detectable
D	7	MenW cc11_3	24	18	cc11	ST11	W	6	IL_23	7.49870156974363	detectable
D	5	MenC cc11_1	48	19	cc11	ST11	C	5	IFNα2	7.48588052826155	detectable
D	7	MenC cc11_1	24	18	cc11	ST11	C	5	IFNα2	7.48588052826155	detectable
D	6	MenC C11	24	20	-	ST345	C	5	IFNα2	7.48588052826155	detectable
D	7	MenC C11	48	21	-	ST345	C	5	IFNα2	7.48588052826155	detectable
D	7	MenW cc11_1	48	21	cc11	ST11	W	5	IFNα2	7.48588052826155	detectable
D	5	MenW cc11_3	6	16	cc11	ST11	W	5	IFNα2	7.48588052826155	detectable
D	6	MenW cc11_3	6	17	cc11	ST11	W	5	IFNα2	7.48588052826155	detectable
D	7	MenW cc22_2	24	18	cc22	ST3422	W	5	IFNα2	7.48588052826155	detectable
D	6	MenW cc22_3	24	17	cc22	ST3422	W	5	IFNα2	7.48588052826155	detectable
D	6	MenW MP01240070	48	20	cc22	ST184	W	5	IFNα2	7.48588052826155	detectable
C	2	cnl	6	9	cc1136 (cnl)	ST1136 (cnl)	cnl	2	IL_18	7.47673684458623	detectable
C	1	MenC cc11_1	24	9	cc11	ST11	C	2	IL_18	7.47673684458623	detectable
C	2	MenC C11	24	9	-	ST345	C	2	IL_18	7.47673684458623	detectable
C	3	MenC C11	24	6	-	ST345	C	2	IL_18	7.47673684458623	detectable
C	1	UI	24	5	UI	UI	UI	2	IL_18	7.47673684458623	detectable
C	4	UI	24	8	UI	UI	UI	2	IL_18	7.47673684458623	detectable
C	1	MenC cc11_1	48	9	cc11	ST11	C	3	CCL4	7.4663288485481507	detectable
D	6	MenC cc11_2	48	20	cc11	ST11	C	5	CCL4	7.4569439783539551	detectable
D	7	MenC C11	24	21	-	ST345	C	5	CCL4	7.4569439783539551	detectable
D	7	MenW cc22_3	24	21	cc22	ST3422	W	6	CXCL5	7.44745942114492	detectable
C	4	MenC cc11_1	24	8	cc11	ST11	C	3	IL_12p70	7.44447405198883	detectable
C	4	MenC cc11_1	24	10	cc11	ST11	C	3	IL_12p70	7.44447405198883	detectable
C	2	MenW cc11_1	48	9	cc11	ST11	W	3	IL_12p70	7.44447405198883	detectable
C	4	MenW MP01240070	24	6	cc22	ST184	W	3	IL_12p70	7.44447405198883	detectable
D	7	cnl	6	21	cc1136 (cnl)	ST1136 (cnl)	cnl	4	CCL4	7.3763782928695338	detectable
D	6	MenC cc11_2	48	20	cc11	ST11	C	5	CXCL9	7.34294414205819	detectable
C	1	MenC cc11_1	6	5	cc11	ST11	C	1	CXCL5	7.30518245163538	detectable
C	3	MenC C11	6	8	-	ST345	C	1	CXCL5	7.30518245163538	detectable
C	1	cnl	24	5	cc1136 (cnl)	ST1136 (cnl)	cnl	2	CCL11	7.26820381219661	detectable
C	2	cnl	6	5	cc1136 (cnl)	ST1136 (cnl)	cnl	2	CCL11	7.26820381219661	detectable
C	3	cnl	24	8	cc1136 (cnl)	ST1136 (cnl)	cnl	2	CCL11	7.26820381219661	detectable
C	2	MenC C11	24	5	-	ST345	C	2	CCL11	7.26820381219661	detectable
C	1	MenW cc11_1	24	7	cc11	ST11	W	2	CCL11	7.26820381219661	detectable
C	4	MenW cc11_1	6	6	cc11	ST11	W	2	CCL11	7.26820381219661	detectable
C	3	MenW MP01240070	24	8	cc22	ST184	W	2	CCL11	7.26820381219661	detectable
C	4	MenC C11	48	10	-	ST345	C	3	CCL17	7.26620753173433	detectable
C	2	MenC cc11_1	6	5	cc11	ST11	C	1	IL_6	7.262543402053911	detectable
C	3	MenC cc11_1	6	8	cc11	ST11	C	1	IL_6	7.262543402053911	detectable
C	4	MenC cc11_1	6	6	cc11	ST11	C	1	IL_6	7.262543402053911	detectable
C	1	MenC C11	6	7	-	ST345	C	1	IL_6	7.262543402053911	detectable
C	2	MenC C11	6	5	-	ST345	C	1	IL_6	7.262543402053911	detectable
C	4	MenC C11	6	6	-	ST345	C	1	IL_6	7.262543402053911	detectable
C	3	MenC C11	48	10	-	ST345	C	3	CXCL9	7.19272510001216	detectable
D	5	MenW cc22_2	24	16	cc22	ST3422	W	4	IL_17A	7.19205203549584	detectable
D	7	MenW cc22_2	6	18	cc22	ST3422	W	4	IL_17A	7.19205203549584	detectable
D	5	MenC cc11_2	48	19	cc11	ST11	C	5	IL_12p70	7.18941994755466	detectable
D	7	MenC cc11_2	24	18	cc11	ST11	C	5	IL_12p70	7.18941994755466	detectable
D	6	MenW cc11_3	24	17	cc11	ST11	W	5	IL_12p70	7.18941994755466	detectable
D	5	MenW cc22_2	24	19	cc22	ST3422	W	5	IL_12p70	7.18941994755466	detectable
D	6	MenW cc22_3	24	17	cc22	ST3422	W	5	IL_12p70	7.18941994755466	detectable
D	6	MenW MP01240070	24	20	cc22	ST184	W	5	IL_12p70	7.18941994755466	detectable
D	7	MenW MP01240070	24	21	cc22	ST184	W	5	IL_12p70	7.18941994755466	detectable
D	7	MenW MP01240070	24	21	cc22	ST184	W	5	CXCL5	7.17089019899618	detectable
C	3	MenW cc11_1	6	10	cc11	ST11	W	1	CXCL5	7.1626595266799	detectable
D	6	cnl	24	17	cc1136 (cnl)	ST1136 (cnl)	cnl	4	IL_10	7.15953046663435	detectable
D	7	cnl	6	18	cc1136 (cnl)	ST1136 (cnl)	cnl	4	IL_10	7.15953046663435	detectable
D	5	MenC cc11_2	24	16	cc11	ST11	C	4	IL_10	7.15953046663435	detectable
D	5	MenC cc11_3	24	16	cc11	ST11	C	4	IL_10	7.15953046663435	detectable
D	5	MenW cc11_1	6	16	cc11	ST11	W	4	IL_10	7.15953046663435	detectable
D	6	MenW cc11_2	6	17	cc11	ST11	W	4	IL_10	7.15953046663435	detectable
D	5	MenW cc22_2	6	16	cc22	ST3422	W	4	IL_10	7.15953046663435	detectable
D	6	MenW cc22_2	24	17	cc22	ST3422	W	4	IL_10	7.15953046663435	detectable
D	7	MenW cc22_2	6	21	cc22	ST3422	W	4	IL_10	7.15953046663435	detectable
C	3	MenC C11	6	6	-	ST345	C	1	CCL20	7.14755811309278	detectable
D	6	MenC cc11_3	24	20	cc11	ST11	C	6	CCL17	7.13712134762158	detectable
D	6	MenW cc11_2	24	20	cc11	ST11	W	6	CCL17	7.13712134762158	detectable
D	5	MenW cc11_3	48	19	cc11	ST11	W	6	CCL17	7.13712134762158	detectable
D	7	MenW cc11_3	24	21	cc11	ST11	W	6	CCL17	7.13712134762158	detectable
D	7	MenW cc22_3	24	18	cc22	ST3422	W	6	CCL17	7.13712134762158	detectable
D	7	MenW cc22_3	24	21	cc22	ST3422	W	6	CCL17	7.13712134762158	detectable
C	4	MenW cc11_1	24	10	cc11	ST11	W	3	CCL5	7.09778268792635	detectable
C	4	MenW cc11_1	48	10	cc11	ST11	W	3	CXCL11	7.04945294854904	detectable
C	2	MenW cc11_1	24	5	cc11	ST11	W	3	CCL17	7.04653961853524	detectable
D	7	MenC cc11_1	24	21	cc11	ST11	C	5	IL_23	7.019749771017	detectable
D	7	MenW cc11_1	48	21	cc11	ST11	W	5	IL_23	7.019749771017	detectable
D	7	MenW cc11_3	6	21	cc11	ST11	W	5	IL_23	7.019749771017	detectable
D	6	MenW cc22_2	24	20	cc22	ST3422	W	5	IL_23	7.019749771017	detectable
D	7	MenW cc22_3	6	18	cc22	ST3422	W	5	IL_23	7.019749771017	detectable
D	7	UI	24	18	UI	UI	UI	5	IL_23	7.019749771017	detectable
D	6	MenW cc22_3	24	17	cc22	ST3422	W	5	CCL2_2	698.916076622729	detectable
D	7	MenW MP01240070	6	18	cc22	ST184	W	4	CXCL1	698.077054883774	detectable
C	1	cnl	48	9	cc1136 (cnl)	ST1136 (cnl)	cnl	3	CXCL1	6923.95055065941	detectable
C	1	MenW MP01240070	6	5	cc22	ST184	W	1	CXCL8	692.42234869115	detectable
C	2	MenW MP01240070	48	9	cc22	ST184	W	3	CXCL10	690.236427749684	detectable
D	6	MenW cc11_2	48	20	cc11	ST11	W	6	TNFα	69.9940009351041	detectable
D	6	cnl	6	17	cc1136 (cnl)	ST1136 (cnl)	cnl	4	CCL2_2	69.7265595864154	detectable
D	7	MenW cc11_2	6	18	cc11	ST11	W	4	CCL2_2	69.7265595864154	detectable
D	7	MenW MP01240070	6	18	cc22	ST184	W	4	CCL2_2	69.7265595864154	detectable
C	1	MenW cc11_1	48	9	cc11	ST11	W	3	CCL2_2	69.6176075175033	detectable
C	2	MenW cc11_1	24	7	cc11	ST11	W	3	CCL2_2	69.6176075175033	detectable
C	1	MenW cc11_1	24	9	cc11	ST11	W	2	CCL2_2	69.3444012322899	detectable
C	3	UI	24	6	UI	UI	UI	2	CCL2_2	69.3444012322899	detectable
C	4	UI	24	6	UI	UI	UI	2	CCL2_2	69.3444012322899	detectable
C	1	MenC cc11_1	24	9	cc11	ST11	C	2	CXCL5	69.3365759422693	detectable
C	1	MenW MP01240070	24	7	cc22	ST184	W	2	CCL20	69.0889694444478	detectable
D	5	MenW cc22_3	48	19	cc22	ST3422	W	6	CCL2	689.698608063447	detectable
C	2	MenC C11	24	9	-	ST345	C	2	CXCL1	6886.38150701504	detectable
D	5	MenW cc22_3	6	16	cc22	ST3422	W	5	CXCL1	688.809891867777	detectable
D	6	MenW cc22_3	24	17	cc22	ST3422	W	5	CXCL1	6850.66154245486	detectable
C	2	MenW MP01240070	6	5	cc22	ST184	W	1	CXCL8	685.720211110098	detectable
D	5	MenC cc11_3	6	19	cc11	ST11	C	4	CXCL8_2	6849.03449652317	detectable
D	6	UI	24	20	UI	UI	UI	5	CXCL8	6847.91517802993	detectable
C	3	MenC cc11_1	24	8	cc11	ST11	C	2	CXCL1	6836.56310515587	detectable
D	7	MenW cc11_2	6	18	cc11	ST11	W	4	CXCL1	683.07116973704	detectable
D	5	UI	24	16	UI	UI	UI	4	CXCL8	6821.02453047657	detectable
C	3	UI	24	8	UI	UI	UI	2	CXCL8	682.828417424807	detectable
C	2	cnl	24	5	cc1136 (cnl)	ST1136 (cnl)	cnl	3	CXCL1	6810.40277127073	detectable
D	5	MenW cc11_2	24	16	cc11	ST11	W	4	CCL2_2	680.678262860234	detectable
D	6	cnl	48	20	cc1136 (cnl)	ST1136 (cnl)	cnl	5	IL_23	68.8699573111482	detectable
D	6	MenC C11	48	20	-	ST345	C	5	IL_23	68.8699573111482	detectable
D	6	cnl	24	20	cc1136 (cnl)	ST1136 (cnl)	cnl	5	CXCL5	68.6833286285097	detectable
D	7	MenC cc11_2	24	21	cc11	ST11	C	5	CCL2_2	68.5117674775648	detectable
D	6	MenW cc22_3	6	17	cc22	ST3422	W	5	CCL2_2	68.5117674775648	detectable
D	6	UI	48	20	UI	UI	UI	5	CCL2_2	68.5117674775648	detectable
C	4	cnl	24	10	cc1136 (cnl)	ST1136 (cnl)	cnl	3	CCL20	68.2564729473962	detectable
D	7	MenW cc22_3	24	18	cc22	ST3422	W	6	CXCL8	6793.56927175739	detectable
C	3	UI	6	10	UI	UI	UI	1	CXCL8	679.01929524093	detectable
C	3	MenC cc11_1	48	10	cc11	ST11	C	3	CCL2_2	676.740340008286	detectable
C	1	MenC cc11_1	48	9	cc11	ST11	C	3	CXCL8	67486.5511123618	detectable
D	7	MenC cc11_2	24	18	cc11	ST11	C	5	CXCL1	6743.68983243078	detectable
D	5	MenW cc22_2	24	16	cc22	ST3422	W	4	CCL2	671.944397980511	detectable
D	6	MenC C11	48	20	-	ST345	C	5	CXCL8	67009.3257515761	detectable
C	3	MenW MP01240070	48	10	cc22	ST184	W	3	CCL5	67.9631482682419	detectable
D	7	MenW cc11_3	24	18	cc11	ST11	W	6	CCL2	67.124230478464	detectable
C	2	MenC cc11_1	48	9	cc11	ST11	C	3	IL_1β	67.011867204886	detectable
D	5	MenW cc11_3	6	16	cc11	ST11	W	5	CXCL5	67.0050426123505	detectable
D	5	MenW MP01240070	6	16	cc22	ST184	W	4	CXCL8_2	6696.878896286	detectable
D	5	MenW cc22_3	6	19	cc22	ST3422	W	5	CXCL8_2	6686.58846491169	detectable
C	1	MenC cc11_1	48	9	cc11	ST11	C	3	CXCL1	6685.97823120341	detectable
C	2	MenW cc11_1	24	5	cc11	ST11	W	3	CXCL1	6685.97823120341	detectable
C	4	MenW MP01240070	48	10	cc22	ST184	W	3	CCL2_2	668.617288685661	detectable
D	5	MenW cc11_3	48	19	cc11	ST11	W	6	CCL2	666.436227483142	detectable
C	2	MenC cc11_1	24	5	cc11	ST11	C	3	CCL2	663.190716347277	detectable
C	1	MenC cc11_1	24	9	cc11	ST11	C	2	CCL2	66.954424687458	detectable
D	7	MenC C11	24	21	-	ST345	C	5	CCL2	66.8050974566981	detectable
D	7	MenW MP01240070	24	21	cc22	ST184	W	5	CCL2	66.8050974566981	detectable
C	1	MenC C11	24	7	-	ST345	C	2	CCL20	66.6925781448792	detectable
C	1	cnl	24	9	cc1136 (cnl)	ST1136 (cnl)	cnl	2	IL_6	66.672399442547871	detectable
C	3	MenW MP01240070	24	10	cc22	ST184	W	2	IL_6	66.672399442547871	detectable
D	6	MenW cc11_3	6	20	cc11	ST11	W	5	CCL20	66.4140801299854	detectable
D	6	MenW cc22_3	6	17	cc22	ST3422	W	5	CCL20	66.4140801299854	detectable
C	1	MenC cc11_1	6	5	cc11	ST11	C	1	CCL3	66.4075613150099	detectable
C	3	MenC C11	6	6	-	ST345	C	1	CCL3	66.4075613150099	detectable
C	3	UI	6	10	UI	UI	UI	1	CCL3	66.4075613150099	detectable
C	1	MenC cc11_1	6	9	cc11	ST11	C	1	CXCL10	66.3163388270502	detectable
C	3	MenC C11	6	6	-	ST345	C	1	CXCL10	66.3163388270502	detectable
C	3	MenC C11	6	10	-	ST345	C	1	CXCL10	66.3163388270502	detectable
C	4	UI	6	6	UI	UI	UI	1	IL_1β	66.2529617964307	detectable
D	6	MenW cc11_2	24	17	cc11	ST11	W	4	CXCL1	6597.64772191603	detectable
D	5	MenC C11	24	16	-	ST345	C	4	CCL2	659.358909077572	detectable
C	4	MenW MP01240070	6	8	cc22	ST184	W	1	CXCL8	658.93151187227	detectable
D	6	MenW cc22_2	24	20	cc22	ST3422	W	5	CXCL1	6578.00627078396	detectable
D	7	MenW MP01240070	48	21	cc22	ST184	W	5	CCL2	653.576380595546	detectable
C	4	MenC cc11_1	24	8	cc11	ST11	C	3	CXCL8	6518.21009723849	detectable
C	4	cnl	48	10	cc1136 (cnl)	ST1136 (cnl)	cnl	3	CXCL8_2	65116.3194221847	detectable
D	5	MenC C11	48	19	-	ST345	C	5	CXCL10	651.585325095691	detectable
C	3	cnl	24	8	cc1136 (cnl)	ST1136 (cnl)	cnl	2	CCL3	65.9989994121824	detectable
C	1	MenC C11	24	5	-	ST345	C	2	CCL3	65.9989994121824	detectable
C	4	MenW MP01240070	24	10	cc22	ST184	W	3	CCL2	65.9558788023515	detectable
D	5	MenW cc22_2	48	19	cc22	ST3422	W	5	IL_18	65.859784594514	detectable
D	6	MenC cc11_3	24	17	cc11	ST11	C	4	IL_6	65.77706444601111	detectable
D	6	MenW cc22_2	6	20	cc22	ST3422	W	4	IL_6	65.77706444601111	detectable
D	5	MenW cc11_2	48	19	cc11	ST11	W	6	IL_33	65.6745115338214	detectable
D	7	MenW cc11_2	24	18	cc11	ST11	W	6	IL_33	65.6745115338214	detectable
D	5	MenW cc11_3	24	19	cc11	ST11	W	6	IL_33	65.6745115338214	detectable
D	6	MenW cc11_3	24	20	cc11	ST11	W	6	IL_33	65.6745115338214	detectable
D	7	MenW cc11_3	24	21	cc11	ST11	W	6	IL_33	65.6745115338214	detectable
D	7	cnl	6	18	cc1136 (cnl)	ST1136 (cnl)	cnl	4	TNFα	65.6715126082936	detectable
D	5	MenW cc22_2	24	16	cc22	ST3422	W	4	TNFα	65.6715126082936	detectable
D	5	UI	6	16	UI	UI	UI	4	CXCL5	65.5530617118232	detectable
D	5	UI	6	19	UI	UI	UI	4	CXCL5	65.5530617118232	detectable
C	3	MenC cc11_1	24	10	cc11	ST11	C	2	IL_18	65.4716342874597	detectable
C	3	MenW cc11_1	24	8	cc11	ST11	W	2	IL_18	65.4716342874597	detectable
D	6	cnl	24	17	cc1136 (cnl)	ST1136 (cnl)	cnl	4	CCL2	65.2968948684452	detectable
C	2	UI	24	5	UI	UI	UI	2	CXCL10	65.1912772538297	detectable
C	1	cnl	24	9	cc1136 (cnl)	ST1136 (cnl)	cnl	2	CCL20	65.102305066956	detectable
C	1	MenC C11	24	9	-	ST345	C	2	CCL20	65.102305066956	detectable
C	4	MenW MP01240070	48	10	cc22	ST184	W	3	CXCL8	64815.9707371356	detectable
C	4	MenW MP01240070	24	6	cc22	ST184	W	3	CXCL8	6449.30003571214	detectable
C	3	MenC C11	6	6	-	ST345	C	1	CXCL8_2	642.295906661517	detectable
C	1	MenW cc11_1	6	9	cc11	ST11	W	1	CXCL8_2	642.295906661517	detectable
C	3	MenW MP01240070	6	8	cc22	ST184	W	1	CXCL8_2	642.295906661517	detectable
C	2	MenC cc11_1	24	9	cc11	ST11	C	3	IL_33	64.7205133461503	detectable
C	2	MenW cc11_1	24	9	cc11	ST11	W	3	IL_33	64.7205133461503	detectable
C	4	MenW MP01240070	24	6	cc22	ST184	W	3	IL_33	64.7205133461503	detectable
C	3	MenW MP01240070	24	10	cc22	ST184	W	2	CCL20	64.3089369827682	detectable
D	5	MenC cc11_2	48	19	cc11	ST11	C	5	IL_33	64.2544694093858	detectable
D	6	MenC cc11_2	24	20	cc11	ST11	C	5	IL_33	64.2544694093858	detectable
D	5	MenC C11	48	19	-	ST345	C	5	IL_33	64.2544694093858	detectable
D	7	MenC C11	24	18	-	ST345	C	5	IL_33	64.2544694093858	detectable
D	7	MenC C11	24	21	-	ST345	C	5	IL_33	64.2544694093858	detectable
D	6	MenW cc11_1	48	20	cc11	ST11	W	5	IL_33	64.2544694093858	detectable
D	7	MenW cc11_1	24	18	cc11	ST11	W	5	IL_33	64.2544694093858	detectable
D	7	MenW cc11_1	48	21	cc11	ST11	W	5	IL_33	64.2544694093858	detectable
D	5	MenW cc11_3	24	16	cc11	ST11	W	5	IL_33	64.2544694093858	detectable
D	5	MenW cc22_2	24	19	cc22	ST3422	W	5	IL_33	64.2544694093858	detectable
D	5	MenW cc22_2	48	19	cc22	ST3422	W	5	IL_33	64.2544694093858	detectable
D	6	MenW cc22_3	6	20	cc22	ST3422	W	5	IL_33	64.2544694093858	detectable
D	6	MenW cc22_3	24	17	cc22	ST3422	W	5	IL_33	64.2544694093858	detectable
D	5	MenW MP01240070	24	19	cc22	ST184	W	5	IL_33	64.2544694093858	detectable
C	2	MenW cc11_1	6	5	cc11	ST11	W	2	CCL2	64.2054730549656	detectable
C	4	UI	48	10	UI	UI	UI	3	CXCL8_2	6399.77358722774	detectable
C	4	cnl	48	10	cc1136 (cnl)	ST1136 (cnl)	cnl	3	CCL2_2	639.756156800909	detectable
C	2	MenC C11	6	7	-	ST345	C	1	CXCL1	639.095064095212	detectable
C	3	MenW MP01240070	24	10	cc22	ST184	W	2	CXCL5	636.731331161713	detectable
D	6	MenC C11	24	20	-	ST345	C	5	CXCL1	6351.08353708848	detectable
C	3	MenW MP01240070	48	10	cc22	ST184	W	3	CCL20	635.859007193419	detectable
C	3	MenC cc11_1	24	8	cc11	ST11	C	2	CCL2	630.784225620812	detectable
C	2	MenW MP01240070	6	5	cc22	ST184	W	1	CXCL1	630.021155488476	detectable
C	4	MenW MP01240070	24	8	cc22	ST184	W	3	CCL2	63.9177268848592	detectable
C	2	MenC cc11_1	48	9	cc11	ST11	C	3	CCL2_2	63.7501384063887	detectable
C	2	MenW cc11_1	48	9	cc11	ST11	W	3	CCL2_2	63.7501384063887	detectable
C	2	MenW MP01240070	24	7	cc22	ST184	W	3	CCL3	63.5295898666998	detectable
C	3	MenC C11	24	8	-	ST345	C	2	CCL20	63.5174119013365	detectable
C	3	MenC cc11_1	6	8	cc11	ST11	C	1	CXCL5	63.1594564104959	detectable
C	1	UI	6	5	UI	UI	UI	1	CXCL8	628.840868182168	detectable
D	7	MenW cc11_3	48	21	cc11	ST11	W	6	CCL2	628.293537356395	detectable
D	7	MenC cc11_1	48	21	cc11	ST11	C	5	CCL2	627.369236359064	detectable
C	3	MenW MP01240070	24	8	cc22	ST184	W	2	CXCL8	6257.20384854931	detectable
D	5	MenC cc11_3	6	16	cc11	ST11	C	4	CXCL8_2	6252.78167608241	detectable
D	5	MenW cc11_1	6	16	cc11	ST11	W	4	CXCL1	625.239610912548	detectable
D	7	MenW cc22_3	48	21	cc22	ST3422	W	6	CXCL8	62414.282393036	detectable
D	5	MenC cc11_3	48	19	cc11	ST11	C	6	CCL2	624.654532315678	detectable
D	7	MenW cc11_2	24	18	cc11	ST11	W	6	CXCL8	6238.68395351451	detectable
D	5	MenW cc11_3	24	16	cc11	ST11	W	5	CCL2_2	622.919596658373	detectable
C	3	MenC cc11_1	6	8	cc11	ST11	C	1	CXCL8	622.161752433341	detectable
D	5	cnl	24	19	cc1136 (cnl)	ST1136 (cnl)	cnl	5	CCL2	622.055855387206	detectable
C	3	MenC C11	24	10	-	ST345	C	2	CCL2_2	621.178861669963	detectable
D	6	cnl	48	20	cc1136 (cnl)	ST1136 (cnl)	cnl	5	IL_6	62.847911002876593	detectable
D	6	MenW cc22_2	48	20	cc22	ST3422	W	5	IL_6	62.847911002876593	detectable
D	7	MenW cc22_2	48	21	cc22	ST3422	W	5	IL_6	62.847911002876593	detectable
D	6	cnl	24	17	cc1136 (cnl)	ST1136 (cnl)	cnl	4	CXCL10	62.6013762675955	detectable
D	6	MenC cc11_1	24	17	cc11	ST11	C	4	CXCL10	62.6013762675955	detectable
D	7	MenC cc11_3	6	18	cc11	ST11	C	4	CXCL10	62.6013762675955	detectable
C	2	UI	24	7	UI	UI	UI	2	CXCL10	62.2646624740789	detectable
D	7	MenW cc11_1	6	21	cc11	ST11	W	4	CCL2_2	62.1655200968962	detectable
D	6	UI	6	20	UI	UI	UI	4	CCL2_2	62.1655200968962	detectable
C	4	UI	6	6	UI	UI	UI	1	CXCL10	62.1401604261736	detectable
C	1	MenW MP01240070	48	9	cc22	ST184	W	3	TNFα	62.0219362671512	detectable
C	4	MenW MP01240070	24	8	cc22	ST184	W	3	TNFα	62.0219362671512	detectable
C	4	MenW MP01240070	24	10	cc22	ST184	W	3	TNFα	62.0219362671512	detectable
C	4	UI	48	10	UI	UI	UI	3	TNFα	62.0219362671512	detectable
D	7	MenC C11	48	21	-	ST345	C	5	CXCL8	61836.2858255404	detectable
D	5	MenC cc11_1	6	16	cc11	ST11	C	4	CXCL8_2	6183.82232111152	detectable
C	3	MenW cc11_1	6	8	cc11	ST11	W	1	CXCL8_2	617.72107519872	detectable
C	1	MenC C11	6	5	-	ST345	C	1	CXCL1	617.253384458661	detectable
D	5	MenC cc11_2	24	16	cc11	ST11	C	4	CCL2	616.825315171848	detectable
C	2	MenC C11	6	5	-	ST345	C	1	CXCL1	613.593060193159	detectable
C	3	UI	24	8	UI	UI	UI	2	CXCL1	610.403962798012	detectable
D	6	MenC C11	48	20	-	ST345	C	5	IL_18	61.7651455120089	detectable
D	6	MenW cc11_1	48	20	cc11	ST11	W	5	IL_18	61.7651455120089	detectable
D	7	MenW cc22_2	48	21	cc22	ST3422	W	5	IL_18	61.7651455120089	detectable
C	3	MenC C11	24	10	-	ST345	C	2	CCL3	61.657382040057	detectable
C	1	MenW cc11_1	24	7	cc11	ST11	W	2	CCL3	61.657382040057	detectable
C	4	MenW cc11_1	24	8	cc11	ST11	W	3	IL_1β	61.1031976597577	detectable
C	4	MenW MP01240070	48	10	cc22	ST184	W	3	IL_1β	61.1031976597577	detectable
C	1	UI	48	9	UI	UI	UI	3	IL_1β	61.1031976597577	detectable
C	1	MenC cc11_1	24	9	cc11	ST11	C	2	CCL2_2	61.0272266614739	detectable
C	1	MenC C11	24	5	-	ST345	C	2	CCL2_2	61.0272266614739	detectable
D	5	MenC cc11_2	48	19	cc11	ST11	C	5	CXCL8_2	60861.4524823494	detectable
D	5	MenW MP01240070	48	19	cc22	ST184	W	5	CXCL8	6072.65074522909	detectable
C	2	UI	6	7	UI	UI	UI	1	CXCL8	605.473171213896	detectable
C	3	MenW cc11_1	24	8	cc11	ST11	W	2	CXCL1	6030.8692485356	detectable
C	3	MenW MP01240070	48	10	cc22	ST184	W	3	CCL3	603.456066783729	detectable
C	3	cnl	48	10	cc1136 (cnl)	ST1136 (cnl)	cnl	3	CXCL8	60232.7546374433	detectable
D	6	MenC cc11_3	48	20	cc11	ST11	C	6	CXCL5	601.33303116119	detectable
D	7	MenC C11	24	18	-	ST345	C	5	CCL2_2	60.9514948854583	detectable
D	7	MenW MP01240070	24	21	cc22	ST184	W	5	CCL2_2	60.9514948854583	detectable
C	3	UI	6	10	UI	UI	UI	1	CCL2	60.7744234985906	detectable
D	5	MenC C11	24	19	-	ST345	C	5	IFNγ	60.6295625842538	detectable
D	5	MenC C11	48	19	-	ST345	C	5	IFNγ	60.6295625842538	detectable
D	6	MenC C11	48	20	-	ST345	C	5	IFNγ	60.6295625842538	detectable
D	5	MenW MP01240070	48	19	cc22	ST184	W	5	IFNγ	60.6295625842538	detectable
D	5	MenW cc11_1	6	16	cc11	ST11	W	4	CCL3	60.6119671160413	detectable
D	6	UI	24	17	UI	UI	UI	4	CCL3	60.6119671160413	detectable
D	5	MenC C11	6	19	-	ST345	C	4	IL_6	60.412065283257441	detectable
D	5	MenW cc22_2	6	16	cc22	ST3422	W	4	IL_6	60.412065283257441	detectable
D	6	MenW cc22_2	24	17	cc22	ST3422	W	4	IL_6	60.412065283257441	detectable
D	5	cnl	24	16	cc1136 (cnl)	ST1136 (cnl)	cnl	4	IFNγ	60.3564304417254	detectable
D	6	MenW cc11_2	24	17	cc11	ST11	W	4	IFNγ	60.3564304417254	detectable
D	5	MenW cc11_2	6	16	cc11	ST11	W	4	CXCL5	60.0144965354478	detectable
C	3	MenC C11	24	8	-	ST345	C	2	CCL17	6.97589350610936	detectable
D	7	MenC C11	24	21	-	ST345	C	5	CCL5	6.9422194840003	detectable
D	6	MenW cc22_3	24	17	cc22	ST3422	W	5	CCL5	6.9422194840003	detectable
D	7	cnl	24	21	cc1136 (cnl)	ST1136 (cnl)	cnl	5	TNFα	6.92201601061696	detectable
D	7	MenC C11	24	21	-	ST345	C	5	TNFα	6.92201601061696	detectable
D	7	MenC C11	48	21	-	ST345	C	5	TNFα	6.92201601061696	detectable
D	5	MenW cc11_1	48	19	cc11	ST11	W	5	TNFα	6.92201601061696	detectable
D	7	MenW cc11_1	24	18	cc11	ST11	W	5	TNFα	6.92201601061696	detectable
D	5	MenW cc11_3	6	16	cc11	ST11	W	5	TNFα	6.92201601061696	detectable
D	5	MenW cc22_2	48	19	cc22	ST3422	W	5	TNFα	6.92201601061696	detectable
D	6	MenW cc22_2	24	20	cc22	ST3422	W	5	TNFα	6.92201601061696	detectable
D	6	MenW cc22_3	6	17	cc22	ST3422	W	5	TNFα	6.92201601061696	detectable
D	6	MenW cc22_3	24	17	cc22	ST3422	W	5	TNFα	6.92201601061696	detectable
D	7	MenW MP01240070	24	18	cc22	ST184	W	5	TNFα	6.92201601061696	detectable
D	7	MenW MP01240070	24	21	cc22	ST184	W	5	TNFα	6.92201601061696	detectable
D	7	UI	48	21	UI	UI	UI	5	TNFα	6.92201601061696	detectable
D	7	cnl	48	21	cc1136 (cnl)	ST1136 (cnl)	cnl	5	IL_17A	6.86253668683772	detectable
D	6	MenC cc11_2	48	20	cc11	ST11	C	5	IL_17A	6.86253668683772	detectable
D	6	MenC C11	24	17	-	ST345	C	4	CCL17	6.83733485818061	detectable
D	5	MenW cc11_2	6	19	cc11	ST11	W	4	CCL17	6.83733485818061	detectable
D	5	MenW cc22_2	24	16	cc22	ST3422	W	4	CCL17	6.83733485818061	detectable
D	6	MenW cc22_2	6	17	cc22	ST3422	W	4	CCL17	6.83733485818061	detectable
D	6	MenW MP01240070	24	17	cc22	ST184	W	4	CCL17	6.83733485818061	detectable
D	6	UI	24	17	UI	UI	UI	4	CCL17	6.83733485818061	detectable
C	1	MenC cc11_1	24	9	cc11	ST11	C	2	IFNα2	6.82295641270342	detectable
C	1	MenC C11	24	9	-	ST345	C	2	IFNα2	6.82295641270342	detectable
C	3	MenC C11	24	8	-	ST345	C	2	IFNα2	6.82295641270342	detectable
C	1	MenW cc11_1	24	9	cc11	ST11	W	2	IFNα2	6.82295641270342	detectable
C	1	MenW MP01240070	24	7	cc22	ST184	W	2	IFNα2	6.82295641270342	detectable
D	7	MenC cc11_3	24	21	cc11	ST11	C	6	CXCL9	6.76902922506	detectable
D	7	MenW cc11_3	48	21	cc11	ST11	W	6	CXCL9	6.76902922506	detectable
D	6	MenW cc22_3	48	20	cc22	ST3422	W	6	CXCL9	6.76902922506	detectable
D	5	MenC cc11_3	24	19	cc11	ST11	C	6	IL_17A	6.76794754283569	detectable
D	5	MenC cc11_3	24	19	cc11	ST11	C	6	IL_18	6.76794754283569	detectable
D	5	MenC cc11_3	24	19	cc11	ST11	C	6	IL_12p70	6.76794754283569	detectable
D	7	MenC cc11_3	24	21	cc11	ST11	C	6	IL_17A	6.76794754283569	detectable
D	7	MenC cc11_3	24	21	cc11	ST11	C	6	IL_18	6.76794754283569	detectable
D	7	MenC cc11_3	24	21	cc11	ST11	C	6	IL_12p70	6.76794754283569	detectable
D	6	MenW cc11_2	24	20	cc11	ST11	W	6	IL_17A	6.76794754283569	detectable
D	6	MenW cc11_2	24	20	cc11	ST11	W	6	IL_18	6.76794754283569	detectable
D	6	MenW cc11_2	24	20	cc11	ST11	W	6	IL_12p70	6.76794754283569	detectable
D	5	MenW cc11_3	48	19	cc11	ST11	W	6	IL_17A	6.76794754283569	detectable
D	5	MenW cc11_3	48	19	cc11	ST11	W	6	IL_18	6.76794754283569	detectable
D	5	MenW cc11_3	48	19	cc11	ST11	W	6	IL_12p70	6.76794754283569	detectable
D	6	MenW cc11_3	24	20	cc11	ST11	W	6	IL_17A	6.76794754283569	detectable
D	6	MenW cc11_3	24	20	cc11	ST11	W	6	IL_18	6.76794754283569	detectable
D	6	MenW cc11_3	24	20	cc11	ST11	W	6	IL_12p70	6.76794754283569	detectable
D	7	MenW cc11_3	24	21	cc11	ST11	W	6	IL_17A	6.76794754283569	detectable
D	7	MenW cc11_3	24	21	cc11	ST11	W	6	IL_18	6.76794754283569	detectable
D	7	MenW cc11_3	24	21	cc11	ST11	W	6	IL_12p70	6.76794754283569	detectable
D	5	MenW cc22_3	48	19	cc22	ST3422	W	6	IL_17A	6.76794754283569	detectable
D	5	MenW cc22_3	48	19	cc22	ST3422	W	6	IL_18	6.76794754283569	detectable
D	5	MenW cc22_3	48	19	cc22	ST3422	W	6	IL_12p70	6.76794754283569	detectable
C	1	MenC C11	24	9	-	ST345	C	2	IL_6	6.7646479755793445	detectable
C	4	MenC C11	24	6	-	ST345	C	2	IL_6	6.7646479755793445	detectable
C	2	UI	24	5	UI	UI	UI	2	IL_6	6.7646479755793445	detectable
C	3	cnl	6	6	cc1136 (cnl)	ST1136 (cnl)	cnl	1	CXCL5	6.73926185490683	detectable
C	4	MenW MP01240070	6	6	cc22	ST184	W	1	IL_18	6.7025942476373	detectable
C	2	UI	6	5	UI	UI	UI	1	IL_18	6.7025942476373	detectable
C	3	cnl	48	10	cc1136 (cnl)	ST1136 (cnl)	cnl	3	IFNα2	6.67946772620516	detectable
C	4	cnl	24	8	cc1136 (cnl)	ST1136 (cnl)	cnl	3	IFNα2	6.67946772620516	detectable
C	2	MenC cc11_1	24	7	cc11	ST11	C	3	IFNα2	6.67946772620516	detectable
C	4	MenC cc11_1	24	6	cc11	ST11	C	3	IFNα2	6.67946772620516	detectable
C	2	MenC C11	48	9	-	ST345	C	3	IFNα2	6.67946772620516	detectable
C	4	MenW cc11_1	24	6	cc11	ST11	W	3	IFNα2	6.67946772620516	detectable
C	1	MenW MP01240070	48	9	cc22	ST184	W	3	IFNα2	6.67946772620516	detectable
C	1	UI	48	9	UI	UI	UI	3	IFNα2	6.67946772620516	detectable
D	7	MenW cc11_2	48	21	cc11	ST11	W	6	CXCL5	6.63865824513902	detectable
C	4	cnl	6	6	cc1136 (cnl)	ST1136 (cnl)	cnl	2	CCL11	6.61604851936245	detectable
C	4	cnl	6	8	cc1136 (cnl)	ST1136 (cnl)	cnl	2	CCL11	6.61604851936245	detectable
C	1	MenC cc11_1	24	7	cc11	ST11	C	2	CCL11	6.61604851936245	detectable
C	3	MenC cc11_1	24	6	cc11	ST11	C	2	CCL11	6.61604851936245	detectable
C	4	MenC C11	24	6	-	ST345	C	2	CCL11	6.61604851936245	detectable
C	1	MenW cc11_1	24	9	cc11	ST11	W	2	CCL11	6.61604851936245	detectable
C	2	MenW cc11_1	6	9	cc11	ST11	W	2	CCL11	6.61604851936245	detectable
C	3	MenW cc11_1	24	10	cc11	ST11	W	2	CCL11	6.61604851936245	detectable
C	1	UI	24	5	UI	UI	UI	2	CCL11	6.61604851936245	detectable
C	2	UI	24	7	UI	UI	UI	2	CCL11	6.61604851936245	detectable
C	4	UI	24	6	UI	UI	UI	2	CCL11	6.61604851936245	detectable
C	2	MenW MP01240070	6	5	cc22	ST184	W	1	IL_12p70	6.54082095877309	detectable
C	2	cnl	48	9	cc1136 (cnl)	ST1136 (cnl)	cnl	3	IL_10	6.52169752043527	detectable
C	4	MenC cc11_1	24	8	cc11	ST11	C	3	IL_10	6.52169752043527	detectable
C	4	MenC C11	48	10	-	ST345	C	3	IL_10	6.52169752043527	detectable
C	2	cnl	48	9	cc1136 (cnl)	ST1136 (cnl)	cnl	3	IL_12p70	6.49272809203072	detectable
C	4	MenW MP01240070	24	8	cc22	ST184	W	3	IL_12p70	6.49272809203072	detectable
D	5	MenC cc11_3	48	19	cc11	ST11	C	6	CCL5	6.45759143553346	detectable
D	7	MenC cc11_3	24	21	cc11	ST11	C	6	CCL5	6.45759143553346	detectable
D	5	MenW cc11_3	48	19	cc11	ST11	W	6	CCL5	6.45759143553346	detectable
D	6	MenC cc11_2	24	17	cc11	ST11	C	4	IFNα2	6.44787595626471	detectable
D	7	cnl	24	18	cc1136 (cnl)	ST1136 (cnl)	cnl	5	CXCL5	6.43735608301857	detectable
D	7	MenC cc11_1	24	18	cc11	ST11	C	5	CXCL5	6.43735608301857	detectable
D	7	MenW cc11_1	24	18	cc11	ST11	W	5	CXCL5	6.43735608301857	detectable
D	7	UI	48	21	UI	UI	UI	5	CXCL5	6.43735608301857	detectable
C	4	MenC cc11_1	48	10	cc11	ST11	C	3	CXCL9	6.36246798908669	detectable
D	5	MenW cc11_2	48	19	cc11	ST11	W	6	IFNα2	6.35812056271378	detectable
D	6	MenW cc11_2	24	20	cc11	ST11	W	6	IFNα2	6.35812056271378	detectable
D	7	MenW cc11_2	24	21	cc11	ST11	W	6	IFNα2	6.35812056271378	detectable
D	5	MenW cc11_3	48	19	cc11	ST11	W	6	IFNα2	6.35812056271378	detectable
D	7	MenW cc11_3	24	18	cc11	ST11	W	6	IFNα2	6.35812056271378	detectable
C	4	cnl	24	10	cc1136 (cnl)	ST1136 (cnl)	cnl	3	CCL4	6.3265997103118901	detectable
C	4	MenW cc11_1	24	8	cc11	ST11	W	3	CCL4	6.3265997103118901	detectable
C	1	MenC cc11_1	6	7	cc11	ST11	C	1	CCL20	6.29505098310754	detectable
C	3	MenC cc11_1	6	10	cc11	ST11	C	1	CCL20	6.29505098310754	detectable
C	4	MenW MP01240070	6	8	cc22	ST184	W	1	CCL20	6.29505098310754	detectable
C	4	MenC cc11_1	24	8	cc11	ST11	C	3	CXCL5	6.28758924789346	detectable
D	6	cnl	6	20	cc1136 (cnl)	ST1136 (cnl)	cnl	4	IL_23	6.14361148420647	detectable
D	6	MenC cc11_1	6	17	cc11	ST11	C	4	IL_23	6.14361148420647	detectable
D	6	MenC cc11_1	6	20	cc11	ST11	C	4	IL_23	6.14361148420647	detectable
D	7	MenC cc11_1	6	21	cc11	ST11	C	4	IL_23	6.14361148420647	detectable
D	6	MenC cc11_3	6	20	cc11	ST11	C	4	IL_23	6.14361148420647	detectable
D	5	MenC C11	24	16	-	ST345	C	4	IL_23	6.14361148420647	detectable
D	6	MenC C11	24	17	-	ST345	C	4	IL_23	6.14361148420647	detectable
D	5	MenW cc11_1	6	16	cc11	ST11	W	4	IL_23	6.14361148420647	detectable
D	5	MenW cc11_2	24	16	cc11	ST11	W	4	IL_23	6.14361148420647	detectable
D	6	MenW cc11_2	6	20	cc11	ST11	W	4	IL_23	6.14361148420647	detectable
D	7	MenW cc11_2	6	18	cc11	ST11	W	4	IL_23	6.14361148420647	detectable
D	6	MenW cc22_2	6	17	cc22	ST3422	W	4	IL_23	6.14361148420647	detectable
D	7	MenW cc22_2	6	18	cc22	ST3422	W	4	IL_23	6.14361148420647	detectable
D	5	UI	6	16	UI	UI	UI	4	IL_23	6.14361148420647	detectable
D	7	UI	6	21	UI	UI	UI	4	IL_23	6.14361148420647	detectable
D	7	cnl	24	21	cc1136 (cnl)	ST1136 (cnl)	cnl	5	IL_12p70	6.12342594637027	detectable
D	5	MenC cc11_1	24	19	cc11	ST11	C	5	IL_12p70	6.12342594637027	detectable
D	7	MenC cc11_1	24	21	cc11	ST11	C	5	IL_12p70	6.12342594637027	detectable
D	7	MenC C11	24	18	-	ST345	C	5	IL_12p70	6.12342594637027	detectable
D	5	MenW cc11_1	24	19	cc11	ST11	W	5	IL_12p70	6.12342594637027	detectable
D	5	MenW cc11_3	24	16	cc11	ST11	W	5	IL_12p70	6.12342594637027	detectable
D	6	MenW cc11_3	6	17	cc11	ST11	W	5	IL_12p70	6.12342594637027	detectable
D	6	MenW cc22_2	24	20	cc22	ST3422	W	5	IL_12p70	6.12342594637027	detectable
D	7	MenW cc22_2	24	18	cc22	ST3422	W	5	IL_12p70	6.12342594637027	detectable
D	6	MenW cc22_3	6	17	cc22	ST3422	W	5	IL_12p70	6.12342594637027	detectable
D	5	UI	24	19	UI	UI	UI	5	IL_12p70	6.12342594637027	detectable
D	5	UI	48	19	UI	UI	UI	5	IL_12p70	6.12342594637027	detectable
D	7	UI	48	21	UI	UI	UI	5	IL_12p70	6.12342594637027	detectable
D	7	MenC C11	48	21	-	ST345	C	5	IL_17A	6.09444641167694	detectable
D	6	MenW cc11_1	48	20	cc11	ST11	W	5	IL_17A	6.09444641167694	detectable
D	6	MenW MP01240070	48	20	cc22	ST184	W	5	IL_17A	6.09444641167694	detectable
D	5	cnl	48	19	cc1136 (cnl)	ST1136 (cnl)	cnl	5	CCL17	6.04112047832003	detectable
D	6	MenC C11	24	20	-	ST345	C	5	CCL17	6.04112047832003	detectable
D	5	MenW cc11_3	24	16	cc11	ST11	W	5	CCL17	6.04112047832003	detectable
D	6	MenW cc11_3	24	17	cc11	ST11	W	5	CCL17	6.04112047832003	detectable
D	5	MenW cc22_2	48	19	cc22	ST3422	W	5	CCL17	6.04112047832003	detectable
D	5	MenW cc22_3	6	19	cc22	ST3422	W	5	CCL17	6.04112047832003	detectable
D	5	MenW cc22_3	24	16	cc22	ST3422	W	5	CCL17	6.04112047832003	detectable
D	6	MenW cc22_3	6	20	cc22	ST3422	W	5	CCL17	6.04112047832003	detectable
D	6	UI	48	20	UI	UI	UI	5	CCL17	6.04112047832003	detectable
C	4	cnl	24	8	cc1136 (cnl)	ST1136 (cnl)	cnl	3	CCL20	6.02789028813863	detectable
C	3	MenC C11	24	10	-	ST345	C	2	CCL5	6.01931120193173	detectable
C	3	MenW cc11_1	24	10	cc11	ST11	W	2	CCL5	6.01931120193173	detectable
C	3	MenC C11	24	10	-	ST345	C	2	CCL17	6.00214946880641	detectable
C	2	cnl	24	9	cc1136 (cnl)	ST1136 (cnl)	cnl	3	CXCL1	5991.0306255024	detectable
C	3	MenC C11	24	6	-	ST345	C	2	CXCL1	5956.43050317516	detectable
C	1	MenW MP01240070	6	7	cc22	ST184	W	1	CXCL1	595.196682057031	detectable
C	2	cnl	48	9	cc1136 (cnl)	ST1136 (cnl)	cnl	3	CXCL1	5932.83922401502	detectable
C	3	MenC cc11_1	48	10	cc11	ST11	C	3	CXCL8_2	59048.3441291287	detectable
C	3	MenW cc11_1	48	10	cc11	ST11	W	3	IL_18	59.933744569742	detectable
C	1	cnl	24	5	cc1136 (cnl)	ST1136 (cnl)	cnl	2	TNFα	59.6717972639148	detectable
C	1	MenC cc11_1	24	5	cc11	ST11	C	2	TNFα	59.6717972639148	detectable
C	3	MenC cc11_1	24	8	cc11	ST11	C	2	TNFα	59.6717972639148	detectable
C	1	MenC C11	24	5	-	ST345	C	2	TNFα	59.6717972639148	detectable
C	3	MenC C11	24	6	-	ST345	C	2	TNFα	59.6717972639148	detectable
C	4	MenC C11	24	8	-	ST345	C	2	TNFα	59.6717972639148	detectable
D	7	MenW cc11_3	48	21	cc11	ST11	W	6	IFNγ	59.3245193524128	detectable
D	7	MenW cc11_2	24	21	cc11	ST11	W	6	CCL2_2	59.3190534490133	detectable
D	7	MenW cc11_3	24	18	cc11	ST11	W	6	CCL2_2	59.3190534490133	detectable
D	7	MenW cc11_3	24	21	cc11	ST11	W	6	CCL2_2	59.3190534490133	detectable
D	6	MenC cc11_1	24	20	cc11	ST11	C	5	CXCL1	5896.19463007321	detectable
D	6	MenC cc11_2	24	20	cc11	ST11	C	5	CXCL8_2	58940.5382314097	detectable
D	6	MenW cc11_1	48	20	cc11	ST11	W	5	CXCL5	589.907678346146	detectable
C	1	UI	6	5	UI	UI	UI	1	CXCL1	589.647278838551	detectable
C	2	cnl	24	7	cc1136 (cnl)	ST1136 (cnl)	cnl	3	CCL20	588.641837021374	detectable
C	3	UI	48	10	UI	UI	UI	3	CXCL8_2	5870.42717296689	detectable
D	6	MenC cc11_3	24	17	cc11	ST11	C	4	CXCL1	5854.14036181806	detectable
C	4	MenW MP01240070	6	10	cc22	ST184	W	1	CXCL1	585.942098851009	detectable
D	6	MenW cc11_2	48	20	cc11	ST11	W	6	IL_33	585.663967889113	detectable
C	3	MenW MP01240070	48	10	cc22	ST184	W	3	CXCL8_2	58456.1346436742	detectable
C	2	MenC cc11_1	24	7	cc11	ST11	C	3	CXCL1	5830.01533143531	detectable
D	6	MenW MP01240070	24	20	cc22	ST184	W	5	CXCL1	5819.60361969665	detectable
D	5	MenW cc11_2	24	19	cc11	ST11	W	6	CCL2	581.310701665401	detectable
C	1	MenC C11	6	7	-	ST345	C	1	CXCL1	580.371632128577	detectable
D	7	cnl	24	18	cc1136 (cnl)	ST1136 (cnl)	cnl	5	CCL2	58.8097134120133	detectable
D	7	cnl	24	21	cc1136 (cnl)	ST1136 (cnl)	cnl	5	CCL2	58.8097134120133	detectable
D	7	MenC cc11_2	24	21	cc11	ST11	C	5	CCL2	58.8097134120133	detectable
D	7	MenC C11	24	18	-	ST345	C	5	CCL2	58.8097134120133	detectable
D	6	MenW cc11_3	6	20	cc11	ST11	W	5	CCL2	58.8097134120133	detectable
D	7	MenW cc22_2	24	18	cc22	ST3422	W	5	CCL2	58.8097134120133	detectable
D	7	MenW cc22_2	24	21	cc22	ST3422	W	5	CCL2	58.8097134120133	detectable
D	6	MenW cc22_3	6	17	cc22	ST3422	W	5	CCL2	58.8097134120133	detectable
D	6	MenW cc22_3	6	20	cc22	ST3422	W	5	CCL2	58.8097134120133	detectable
C	1	MenW cc11_1	24	7	cc11	ST11	W	2	CCL2	58.2280472438626	detectable
C	3	UI	24	10	UI	UI	UI	2	CCL2	58.2280472438626	detectable
D	6	MenC cc11_2	24	20	cc11	ST11	C	5	CCL20	58.0257357988319	detectable
D	5	MenW cc22_2	24	19	cc22	ST3422	W	5	CCL20	58.0257357988319	detectable
D	5	MenW cc22_3	6	19	cc22	ST3422	W	5	CCL20	58.0257357988319	detectable
D	5	cnl	24	16	cc1136 (cnl)	ST1136 (cnl)	cnl	4	CCL2_2	579.841171011952	detectable
C	1	cnl	6	5	cc1136 (cnl)	ST1136 (cnl)	cnl	1	CXCL8	578.808975565451	detectable
D	6	MenC cc11_1	24	17	cc11	ST11	C	4	CXCL1	5763.15143709071	detectable
D	6	MenW cc11_1	48	20	cc11	ST11	W	5	CXCL8	57558.5089958151	detectable
C	4	cnl	6	10	cc1136 (cnl)	ST1136 (cnl)	cnl	2	CXCL8	575.15906297688	detectable
D	5	MenW cc22_3	24	19	cc22	ST3422	W	6	CCL2	574.975907598418	detectable
C	3	MenW cc11_1	6	10	cc11	ST11	W	1	CXCL8_2	574.656808572091	detectable
C	2	MenW cc11_1	24	9	cc11	ST11	W	3	CCL20	574.00221763344	detectable
C	4	MenC C11	6	6	-	ST345	C	1	CXCL1	572.922109349294	detectable
C	4	UI	6	6	UI	UI	UI	1	CXCL1	571.056817432337	detectable
C	2	MenC C11	48	9	-	ST345	C	3	CCL20	57.9392738072141	detectable
C	2	MenW MP01240070	48	9	cc22	ST184	W	3	CCL20	57.9392738072141	detectable
D	6	MenW cc11_3	48	20	cc11	ST11	W	6	TNFα	57.936624593692	detectable
D	7	MenW cc22_3	48	21	cc22	ST3422	W	6	TNFα	57.936624593692	detectable
D	5	MenW cc11_3	6	19	cc11	ST11	W	5	IL_6	57.840118444711536	detectable
D	6	MenW MP01240070	48	20	cc22	ST184	W	5	IL_6	57.840118444711536	detectable
C	3	MenC cc11_1	6	8	cc11	ST11	C	1	CXCL10	57.7726067295173	detectable
C	4	MenC cc11_1	6	6	cc11	ST11	C	1	CXCL10	57.7726067295173	detectable
C	4	MenC cc11_1	6	10	cc11	ST11	C	1	CXCL10	57.7726067295173	detectable
C	2	MenC C11	6	5	-	ST345	C	1	CXCL10	57.7726067295173	detectable
D	6	MenW cc11_3	48	20	cc11	ST11	W	6	IL_23	57.7560291523872	detectable
C	1	cnl	48	9	cc1136 (cnl)	ST1136 (cnl)	cnl	3	CCL2	57.6521479786634	detectable
D	7	MenC cc11_3	48	21	cc11	ST11	C	6	CCL20	57.4843515976052	detectable
C	3	MenW MP01240070	48	10	cc22	ST184	W	3	IL_18	57.3745771452053	detectable
C	1	MenW cc11_1	24	9	cc11	ST11	W	2	CCL3	57.3276428806474	detectable
C	3	MenW cc11_1	24	8	cc11	ST11	W	2	CCL3	57.3276428806474	detectable
C	3	cnl	24	10	cc1136 (cnl)	ST1136 (cnl)	cnl	2	CCL20	57.2366016713944	detectable
C	3	MenW cc11_1	48	10	cc11	ST11	W	3	CXCL5	5698.26684722063	detectable
C	4	MenW cc11_1	48	10	cc11	ST11	W	3	CXCL8	56892.0404469818	detectable
C	4	UI	6	8	UI	UI	UI	1	CXCL8	568.823811495757	detectable
C	2	UI	6	5	UI	UI	UI	1	CXCL1	565.448278265459	detectable
D	7	cnl	48	21	cc1136 (cnl)	ST1136 (cnl)	cnl	5	CXCL10	563.107586154594	detectable
C	2	cnl	6	5	cc1136 (cnl)	ST1136 (cnl)	cnl	2	CXCL1	560.89249373751	detectable
D	6	MenW cc11_3	48	20	cc11	ST11	W	6	IL_6	56.988199101440827	detectable
C	1	cnl	24	9	cc1136 (cnl)	ST1136 (cnl)	cnl	2	IL_1β	56.9350622310392	detectable
C	2	cnl	6	5	cc1136 (cnl)	ST1136 (cnl)	cnl	2	IL_1β	56.9350622310392	detectable
C	4	cnl	6	6	cc1136 (cnl)	ST1136 (cnl)	cnl	2	IL_1β	56.9350622310392	detectable
C	4	cnl	6	10	cc1136 (cnl)	ST1136 (cnl)	cnl	2	IL_1β	56.9350622310392	detectable
C	3	MenC C11	24	8	-	ST345	C	2	IL_1β	56.9350622310392	detectable
C	2	MenW cc11_1	6	5	cc11	ST11	W	2	IL_1β	56.9350622310392	detectable
C	3	MenW cc11_1	24	6	cc11	ST11	W	2	IL_1β	56.9350622310392	detectable
C	4	MenW cc11_1	6	6	cc11	ST11	W	2	IL_1β	56.9350622310392	detectable
C	1	MenW MP01240070	24	5	cc22	ST184	W	2	IL_1β	56.9350622310392	detectable
C	3	MenW MP01240070	24	8	cc22	ST184	W	2	IL_1β	56.9350622310392	detectable
C	1	UI	24	7	UI	UI	UI	2	IL_1β	56.9350622310392	detectable
C	2	UI	24	9	UI	UI	UI	2	IL_1β	56.9350622310392	detectable
D	6	UI	6	17	UI	UI	UI	4	CXCL1	56.8248348449267	detectable
D	5	MenW cc11_1	48	19	cc11	ST11	W	5	IL_1β	56.7486935765247	detectable
D	7	MenW cc11_1	24	21	cc11	ST11	W	5	IL_1β	56.7486935765247	detectable
D	6	MenW cc11_3	24	17	cc11	ST11	W	5	IL_1β	56.7486935765247	detectable
D	6	MenW cc22_2	48	20	cc22	ST3422	W	5	IL_1β	56.7486935765247	detectable
D	6	MenW cc22_3	6	17	cc22	ST3422	W	5	IL_1β	56.7486935765247	detectable
D	6	MenW cc22_3	24	17	cc22	ST3422	W	5	IL_1β	56.7486935765247	detectable
D	7	MenW MP01240070	24	18	cc22	ST184	W	5	IL_1β	56.7486935765247	detectable
D	5	UI	24	19	UI	UI	UI	5	IL_1β	56.7486935765247	detectable
D	7	UI	48	21	UI	UI	UI	5	IL_1β	56.7486935765247	detectable
D	7	MenW MP01240070	48	21	cc22	ST184	W	5	IL_23	56.7261649200215	detectable
D	7	MenC cc11_3	24	21	cc11	ST11	C	6	CCL2	56.5341111883961	detectable
C	4	MenW MP01240070	24	8	cc22	ST184	W	3	CCL20	56.3758454833013	detectable
D	6	cnl	48	20	cc1136 (cnl)	ST1136 (cnl)	cnl	5	TNFα	56.0145516974966	detectable
D	7	MenW cc22_2	24	21	cc22	ST3422	W	5	TNFα	56.0145516974966	detectable
D	5	MenW MP01240070	24	19	cc22	ST184	W	5	CXCL8	5594.66356511573	detectable
C	1	cnl	48	9	cc1136 (cnl)	ST1136 (cnl)	cnl	3	CXCL10	559.864067931221	detectable
D	6	MenW MP01240070	48	20	cc22	ST184	W	5	CXCL8	55813.3797279385	detectable
C	2	MenW cc11_1	24	5	cc11	ST11	W	3	CCL20	557.728927457379	detectable
D	6	MenW cc11_2	24	20	cc11	ST11	W	6	CXCL1	5569.50994192827	detectable
D	6	MenW cc22_3	24	20	cc22	ST3422	W	6	CXCL1	5569.50994192827	detectable
D	7	MenW cc11_2	6	18	cc11	ST11	W	4	CXCL8	556.509480447082	detectable
C	4	MenC cc11_1	48	10	cc11	ST11	C	3	CXCL8	55556.7987419642	detectable
C	1	MenW MP01240070	6	7	cc22	ST184	W	1	CXCL8	555.517168398462	detectable
D	5	MenC cc11_1	48	19	cc11	ST11	C	5	CCL2_2	555.381916017436	detectable
C	2	UI	48	9	UI	UI	UI	3	CXCL8_2	5533.50546656655	detectable
C	3	MenW cc11_1	48	10	cc11	ST11	W	3	IL_33	553.484789905736	detectable
D	5	MenC C11	48	19	-	ST345	C	5	CXCL8	55292.6582556122	detectable
C	2	MenC cc11_1	48	9	cc11	ST11	C	3	CCL20	551.503186858354	detectable
C	4	MenW cc11_1	6	6	cc11	ST11	W	2	CXCL8	551.394284842677	detectable
D	5	MenC cc11_2	6	16	cc11	ST11	C	4	CXCL8_2	5501.76232839875	detectable
C	1	UI	48	9	UI	UI	UI	3	CXCL8_2	5501.41457983956	detectable
C	1	MenW MP01240070	24	5	cc22	ST184	W	2	CCL20	55.6812785848482	detectable
C	3	MenW MP01240070	24	6	cc22	ST184	W	2	CCL20	55.6812785848482	detectable
C	2	MenW cc11_1	24	7	cc11	ST11	W	3	CCL2	55.5076249199797	detectable
C	1	cnl	48	9	cc1136 (cnl)	ST1136 (cnl)	cnl	3	IL_1β	55.4188756746663	detectable
C	2	MenC cc11_1	24	9	cc11	ST11	C	3	IL_1β	55.4188756746663	detectable
C	4	MenC cc11_1	24	6	cc11	ST11	C	3	IL_1β	55.4188756746663	detectable
D	5	MenC C11	6	19	-	ST345	C	4	CXCL5	55.1060648211603	detectable
C	1	MenW cc11_1	24	7	cc11	ST11	W	2	IL_6	55.093425224510341	detectable
D	5	MenC cc11_2	6	19	cc11	ST11	C	4	CXCL8_2	5466.27123730349	detectable
D	7	MenW cc22_2	48	21	cc22	ST3422	W	5	CXCL10	546.805775987038	detectable
D	7	MenW cc11_1	48	21	cc11	ST11	W	5	CXCL8	54528.3736268678	detectable
C	3	MenC cc11_1	24	6	cc11	ST11	C	2	CCL20	545.951748385666	detectable
C	2	cnl	24	5	cc1136 (cnl)	ST1136 (cnl)	cnl	3	CCL20	545.262471680305	detectable
D	7	UI	48	21	UI	UI	UI	5	CXCL1	5442.37195385852	detectable
C	2	MenW MP01240070	24	5	cc22	ST184	W	3	CXCL1	5442.25759844087	detectable
C	4	MenW cc11_1	24	8	cc11	ST11	W	3	CXCL8	5434.40863563419	detectable
C	3	cnl	24	10	cc1136 (cnl)	ST1136 (cnl)	cnl	2	CXCL1	5430.63451739404	detectable
D	5	cnl	48	19	cc1136 (cnl)	ST1136 (cnl)	cnl	5	CXCL8_2	54290.3740794362	detectable
D	7	MenW cc11_3	48	21	cc11	ST11	W	6	CXCL8	54200.5039280318	detectable
C	2	cnl	48	9	cc1136 (cnl)	ST1136 (cnl)	cnl	3	CXCL10	542.258631096365	detectable
C	3	UI	24	8	UI	UI	UI	2	CCL2	54.9205519892618	detectable
D	5	MenC cc11_2	6	16	cc11	ST11	C	4	IL_6	54.565994147862177	detectable
D	6	MenC cc11_2	6	17	cc11	ST11	C	4	IL_6	54.565994147862177	detectable
D	5	MenW cc11_2	6	19	cc11	ST11	W	4	IL_6	54.565994147862177	detectable
D	6	MenW cc22_3	24	17	cc22	ST3422	W	5	CXCL5	54.4847546148273	detectable
C	3	UI	24	8	UI	UI	UI	2	CXCL5	54.0503577829081	detectable
C	4	MenW cc11_1	6	8	cc11	ST11	W	2	CXCL8_2	539.893277909481	detectable
D	5	MenC cc11_2	6	19	cc11	ST11	C	4	CXCL1	539.615681991615	detectable
D	5	MenC C11	48	19	-	ST345	C	5	CCL3	539.451331748698	detectable
D	5	MenC cc11_3	24	19	cc11	ST11	C	6	CCL2	537.438040875155	detectable
C	3	MenC C11	48	10	-	ST345	C	3	CXCL8	53625.5115423545	detectable
D	5	MenW cc11_1	6	16	cc11	ST11	W	4	CXCL8_2	5359.50818860638	detectable
D	7	MenW cc22_3	6	21	cc22	ST3422	W	5	CXCL8_2	5345.16598304568	detectable
C	4	cnl	6	8	cc1136 (cnl)	ST1136 (cnl)	cnl	2	CXCL1	534.657359062929	detectable
C	2	MenW MP01240070	24	9	cc22	ST184	W	3	CCL20	533.521655126126	detectable
D	6	UI	24	17	UI	UI	UI	4	CXCL8	5312.42446601119	detectable
D	7	UI	24	21	UI	UI	UI	5	CXCL8	5304.14261608664	detectable
C	3	MenW MP01240070	6	6	cc22	ST184	W	1	CXCL8_2	530.003672684066	detectable
D	5	cnl	6	16	cc1136 (cnl)	ST1136 (cnl)	cnl	4	CXCL10	53.8455333062734	detectable
D	5	MenW cc11_1	6	16	cc11	ST11	W	4	CXCL10	53.8455333062734	detectable
D	5	MenW cc11_1	24	16	cc11	ST11	W	4	CXCL10	53.8455333062734	detectable
D	6	MenW cc22_2	24	17	cc22	ST3422	W	4	CXCL10	53.8455333062734	detectable
D	6	UI	24	17	UI	UI	UI	4	CXCL10	53.8455333062734	detectable
D	7	UI	6	18	UI	UI	UI	4	CXCL10	53.8455333062734	detectable
D	5	MenW cc22_2	48	19	cc22	ST3422	W	5	CCL20	53.8215962453337	detectable
D	5	MenW cc22_3	24	16	cc22	ST3422	W	5	CCL20	53.8215962453337	detectable
D	7	MenC cc11_1	48	21	cc11	ST11	C	5	IL_18	53.8037185976245	detectable
C	1	UI	24	5	UI	UI	UI	2	CXCL10	53.5271452966307	detectable
C	2	UI	24	9	UI	UI	UI	2	CXCL10	53.5271452966307	detectable
C	2	MenC cc11_1	48	9	cc11	ST11	C	3	CCL2	53.3317707571644	detectable
C	2	MenW cc11_1	48	9	cc11	ST11	W	3	CCL2	53.3317707571644	detectable
D	5	cnl	6	16	cc1136 (cnl)	ST1136 (cnl)	cnl	4	CXCL5	53.2704193660172	detectable
D	7	MenW cc11_1	48	21	cc11	ST11	W	5	CCL2_2	53.0437966750353	detectable
D	6	MenW cc11_3	6	20	cc11	ST11	W	5	CCL2_2	53.0437966750353	detectable
D	6	MenW cc22_3	6	20	cc22	ST3422	W	5	CCL2_2	53.0437966750353	detectable
D	6	MenW cc11_2	48	20	cc11	ST11	W	6	CCL2_2	5297.11838768862	detectable
D	5	MenC cc11_3	24	16	cc11	ST11	C	4	CCL2	528.976965646207	detectable
C	4	MenC cc11_1	6	6	cc11	ST11	C	1	CXCL8	528.945878345673	detectable
C	1	MenW cc11_1	6	7	cc11	ST11	W	1	CXCL1	527.72294622456	detectable
C	2	cnl	48	9	cc1136 (cnl)	ST1136 (cnl)	cnl	3	CCL2	527.187555361574	detectable
D	5	MenW cc11_3	6	19	cc11	ST11	W	5	CXCL8_2	5268.84640915782	detectable
C	4	MenW MP01240070	24	8	cc22	ST184	W	3	CXCL8	5258.66595178151	detectable
D	5	MenW cc11_1	24	19	cc11	ST11	W	5	CCL2_2	524.671843919476	detectable
C	3	MenC C11	24	10	-	ST345	C	2	CXCL1	5238.13164701747	detectable
C	4	MenC C11	48	10	-	ST345	C	3	CXCL1	5212.20166450742	detectable
D	6	MenW cc11_3	24	17	cc11	ST11	W	5	CXCL1	5206.32244186658	detectable
C	3	MenW cc11_1	6	10	cc11	ST11	W	1	CXCL1	520.104307565496	detectable
D	6	cnl	6	17	cc1136 (cnl)	ST1136 (cnl)	cnl	4	TNFα	52.8381458489022	detectable
D	7	MenC cc11_1	6	18	cc11	ST11	C	4	TNFα	52.8381458489022	detectable
D	7	MenC cc11_2	6	18	cc11	ST11	C	4	TNFα	52.8381458489022	detectable
D	5	MenW cc11_1	24	16	cc11	ST11	W	4	TNFα	52.8381458489022	detectable
D	5	MenW cc22_2	6	16	cc22	ST3422	W	4	TNFα	52.8381458489022	detectable
D	7	MenW cc11_2	24	21	cc11	ST11	W	6	CCL20	52.7956368148924	detectable
D	5	MenW cc11_3	48	19	cc11	ST11	W	6	CCL20	52.7956368148924	detectable
D	6	MenW cc22_3	24	20	cc22	ST3422	W	6	CCL20	52.7956368148924	detectable
C	1	MenC C11	48	9	-	ST345	C	3	CCL2_2	52.7486784810985	detectable
C	4	MenW MP01240070	24	10	cc22	ST184	W	3	CCL2_2	52.7486784810985	detectable
D	7	MenW cc22_3	24	21	cc22	ST3422	W	6	CXCL1	5193.44755679485	detectable
D	5	cnl	48	19	cc1136 (cnl)	ST1136 (cnl)	cnl	5	CXCL10	519.100721849265	detectable
C	4	MenC C11	24	10	-	ST345	C	2	CXCL1	5184.10104354742	detectable
D	5	MenC cc11_1	6	16	cc11	ST11	C	4	CXCL1	518.322434488219	detectable
C	4	cnl	6	6	cc1136 (cnl)	ST1136 (cnl)	cnl	2	CXCL1	518.000294290724	detectable
C	3	MenW cc11_1	24	6	cc11	ST11	W	2	CXCL1	5166.57333526646	detectable
C	1	MenW cc11_1	48	9	cc11	ST11	W	3	CXCL1	5164.16704492139	detectable
D	7	MenC cc11_1	24	18	cc11	ST11	C	5	CXCL1	5163.35649748228	detectable
C	2	MenW MP01240070	24	5	cc22	ST184	W	3	CCL2_2	516.548215334169	detectable
C	4	MenC cc11_1	6	8	cc11	ST11	C	1	CXCL8	515.679804728646	detectable
C	2	MenC cc11_1	6	7	cc11	ST11	C	1	CXCL1	514.3745387453	detectable
D	5	MenW cc11_1	6	19	cc11	ST11	W	4	CXCL1	514.018609796627	detectable
D	7	MenW MP01240070	48	21	cc22	ST184	W	5	CXCL10	513.474539139725	detectable
D	7	MenW cc11_2	48	21	cc11	ST11	W	6	CXCL8	51293.7320310686	detectable
D	5	MenW cc11_3	24	19	cc11	ST11	W	6	CCL2	510.677214786685	detectable
C	1	MenW cc11_1	24	7	cc11	ST11	W	2	CCL20	51.82167142365	detectable
D	5	cnl	48	19	cc1136 (cnl)	ST1136 (cnl)	cnl	5	CCL4	51.74614488345982	detectable
C	4	MenW MP01240070	24	10	cc22	ST184	W	3	CCL20	51.7297593582213	detectable
C	1	MenC C11	24	7	-	ST345	C	2	CCL2_2	51.6783465496331	detectable
C	1	MenW cc11_1	24	5	cc11	ST11	W	2	CCL2_2	51.6783465496331	detectable
C	1	MenW MP01240070	24	9	cc22	ST184	W	2	CCL2_2	51.6783465496331	detectable
C	4	cnl	24	6	cc1136 (cnl)	ST1136 (cnl)	cnl	3	TNFα	51.6061977989567	detectable
C	2	MenW cc11_1	24	7	cc11	ST11	W	3	TNFα	51.6061977989567	detectable
C	2	MenW MP01240070	24	7	cc22	ST184	W	3	TNFα	51.6061977989567	detectable
C	2	MenW MP01240070	24	9	cc22	ST184	W	3	TNFα	51.6061977989567	detectable
C	2	cnl	24	7	cc1136 (cnl)	ST1136 (cnl)	cnl	3	CCL3	51.5538600685469	detectable
C	4	cnl	24	6	cc1136 (cnl)	ST1136 (cnl)	cnl	3	CCL3	51.5538600685469	detectable
C	4	MenC cc11_1	24	8	cc11	ST11	C	3	CCL3	51.5538600685469	detectable
C	4	MenC C11	48	10	-	ST345	C	3	CCL3	51.5538600685469	detectable
C	2	MenC C11	24	7	-	ST345	C	2	IL_18	51.4565702813803	detectable
C	3	MenC C11	24	10	-	ST345	C	2	IL_18	51.4565702813803	detectable
C	1	MenC C11	24	5	-	ST345	C	2	CCL2	51.3178241622857	detectable
C	4	MenC cc11_1	6	10	cc11	ST11	C	1	CXCL1	508.633129733192	detectable
C	3	UI	6	6	UI	UI	UI	1	CXCL8_2	508.439007849261	detectable
D	6	MenW cc11_1	24	20	cc11	ST11	W	5	CXCL1	5071.68430034611	detectable
D	7	MenW cc11_1	48	21	cc11	ST11	W	5	CXCL10	507.816591445778	detectable
D	5	MenW cc22_2	48	19	cc22	ST3422	W	5	CXCL10	507.816591445778	detectable
D	5	MenC C11	48	19	-	ST345	C	5	CXCL1	5066.11590736457	detectable
C	3	MenC C11	48	10	-	ST345	C	3	IL_6	506.92955045496888	detectable
D	5	MenW cc11_1	48	19	cc11	ST11	W	5	CCL2_2	505.27295647557	detectable
D	6	MenW MP01240070	48	20	cc22	ST184	W	5	CCL2_2	505.27295647557	detectable
C	2	MenW cc11_1	6	7	cc11	ST11	W	2	CXCL1	504.520158388397	detectable
D	5	cnl	6	19	cc1136 (cnl)	ST1136 (cnl)	cnl	4	CXCL8_2	5036.22380801291	detectable
D	6	cnl	24	17	cc1136 (cnl)	ST1136 (cnl)	cnl	4	CXCL1	5027.76303062271	detectable
D	5	MenW cc22_3	6	19	cc22	ST3422	W	5	CXCL8	5025.33737237679	detectable
D	7	MenW cc11_1	48	21	cc11	ST11	W	5	CXCL8_2	50216.8211056352	detectable
D	5	MenW MP01240070	6	16	cc22	ST184	W	4	CXCL1	501.013883697981	detectable
C	3	MenC cc11_1	24	10	cc11	ST11	C	2	CCL2_2	500.382696060925	detectable
D	7	MenC cc11_3	24	18	cc11	ST11	C	6	IL_23	50.6975477499984	detectable
D	5	MenW cc11_2	48	19	cc11	ST11	W	6	IL_23	50.6975477499984	detectable
D	7	MenW cc11_2	48	21	cc11	ST11	W	6	IL_23	50.6975477499984	detectable
D	5	MenW cc11_3	24	19	cc11	ST11	W	6	IL_23	50.6975477499984	detectable
D	6	MenW cc22_3	48	20	cc22	ST3422	W	6	IL_23	50.6975477499984	detectable
D	7	cnl	48	21	cc1136 (cnl)	ST1136 (cnl)	cnl	5	IL_23	50.5602926587119	detectable
D	7	MenC cc11_1	48	21	cc11	ST11	C	5	IL_23	50.5602926587119	detectable
D	6	MenW cc22_2	48	20	cc22	ST3422	W	5	IL_23	50.5602926587119	detectable
D	7	MenW cc22_2	48	21	cc22	ST3422	W	5	IL_23	50.5602926587119	detectable
C	3	MenC cc11_1	24	6	cc11	ST11	C	2	IL_23	50.3010695142917	detectable
C	3	MenC C11	6	10	-	ST345	C	1	CXCL5	50.1233662609138	detectable
D	5	MenW cc22_2	48	19	cc22	ST3422	W	5	CCL4	50.058188155681947	detectable
C	4	cnl	48	10	cc1136 (cnl)	ST1136 (cnl)	cnl	3	CXCL9	5.99061633756617	detectable
C	2	MenW MP01240070	24	5	cc22	ST184	W	3	CCL17	5.98697966282275	detectable
D	7	MenC cc11_2	48	21	cc11	ST11	C	5	CXCL9	5.97894703208829	detectable
D	6	MenW cc22_2	48	20	cc22	ST3422	W	5	CXCL9	5.97894703208829	detectable
D	7	MenW cc22_2	48	21	cc22	ST3422	W	5	CXCL9	5.97894703208829	detectable
C	1	cnl	24	9	cc1136 (cnl)	ST1136 (cnl)	cnl	2	CCL11	5.96671707269497	detectable
C	3	cnl	24	6	cc1136 (cnl)	ST1136 (cnl)	cnl	2	CCL11	5.96671707269497	detectable
C	3	cnl	24	10	cc1136 (cnl)	ST1136 (cnl)	cnl	2	CCL11	5.96671707269497	detectable
C	1	MenC cc11_1	24	5	cc11	ST11	C	2	CCL11	5.96671707269497	detectable
C	1	MenC cc11_1	24	9	cc11	ST11	C	2	CCL11	5.96671707269497	detectable
C	3	MenC cc11_1	24	10	cc11	ST11	C	2	CCL11	5.96671707269497	detectable
C	1	MenC C11	24	9	-	ST345	C	2	CCL11	5.96671707269497	detectable
C	3	MenC C11	24	8	-	ST345	C	2	CCL11	5.96671707269497	detectable
C	3	MenC C11	24	10	-	ST345	C	2	CCL11	5.96671707269497	detectable
C	4	MenC C11	24	10	-	ST345	C	2	CCL11	5.96671707269497	detectable
C	4	MenW cc11_1	6	8	cc11	ST11	W	2	CCL11	5.96671707269497	detectable
C	3	MenW MP01240070	24	6	cc22	ST184	W	2	CCL11	5.96671707269497	detectable
C	2	UI	24	5	UI	UI	UI	2	CCL11	5.96671707269497	detectable
C	3	UI	24	8	UI	UI	UI	2	CCL11	5.96671707269497	detectable
C	3	UI	24	10	UI	UI	UI	2	CCL11	5.96671707269497	detectable
C	4	UI	24	8	UI	UI	UI	2	CCL11	5.96671707269497	detectable
C	4	UI	24	10	UI	UI	UI	2	CCL11	5.96671707269497	detectable
C	3	MenC cc11_1	48	10	cc11	ST11	C	3	CCL4	5.9477579251848924	detectable
C	2	cnl	48	9	cc1136 (cnl)	ST1136 (cnl)	cnl	3	IL_6	5.9408159207521596	detectable
C	4	MenW MP01240070	24	6	cc22	ST184	W	3	IL_6	5.9408159207521596	detectable
D	6	MenW cc11_3	48	20	cc11	ST11	W	6	CXCL11	5.93440858256135	detectable
C	1	MenC cc11_1	48	9	cc11	ST11	C	3	IL_17A	5.93417490832285	detectable
D	5	cnl	24	19	cc1136 (cnl)	ST1136 (cnl)	cnl	5	CCL5	5.92498968566085	detectable
D	7	cnl	48	21	cc1136 (cnl)	ST1136 (cnl)	cnl	5	CCL5	5.92498968566085	detectable
D	5	MenC cc11_2	24	19	cc11	ST11	C	5	CCL5	5.92498968566085	detectable
D	5	MenC cc11_2	48	19	cc11	ST11	C	5	CCL5	5.92498968566085	detectable
D	6	MenC C11	48	20	-	ST345	C	5	CCL5	5.92498968566085	detectable
D	5	MenW cc11_3	24	16	cc11	ST11	W	5	CCL5	5.92498968566085	detectable
D	5	MenW cc22_2	24	19	cc22	ST3422	W	5	CCL5	5.92498968566085	detectable
D	6	MenW cc22_3	6	20	cc22	ST3422	W	5	CCL5	5.92498968566085	detectable
D	7	MenW cc22_3	6	18	cc22	ST3422	W	5	CCL5	5.92498968566085	detectable
D	5	MenW MP01240070	48	19	cc22	ST184	W	5	CCL5	5.92498968566085	detectable
D	6	UI	48	20	UI	UI	UI	5	CCL5	5.92498968566085	detectable
D	6	cnl	6	20	cc1136 (cnl)	ST1136 (cnl)	cnl	4	CXCL5	5.91682960375109	detectable
D	7	UI	6	18	UI	UI	UI	4	CXCL5	5.91682960375109	detectable
D	5	MenC cc11_1	24	16	cc11	ST11	C	4	IL_12p70	5.90957919453546	detectable
D	5	MenC cc11_2	6	16	cc11	ST11	C	4	IL_12p70	5.90957919453546	detectable
D	5	MenC cc11_2	6	19	cc11	ST11	C	4	IL_12p70	5.90957919453546	detectable
D	5	MenC cc11_3	6	19	cc11	ST11	C	4	IL_12p70	5.90957919453546	detectable
D	6	MenC C11	24	17	-	ST345	C	4	IL_12p70	5.90957919453546	detectable
D	5	MenW cc22_2	24	16	cc22	ST3422	W	4	IL_12p70	5.90957919453546	detectable
D	6	MenW cc22_2	6	17	cc22	ST3422	W	4	IL_12p70	5.90957919453546	detectable
D	7	MenW cc22_2	6	18	cc22	ST3422	W	4	IL_12p70	5.90957919453546	detectable
D	7	MenW MP01240070	6	18	cc22	ST184	W	4	IL_12p70	5.90957919453546	detectable
D	6	cnl	6	20	cc1136 (cnl)	ST1136 (cnl)	cnl	4	CCL5	5.90722816886154	detectable
D	7	cnl	6	21	cc1136 (cnl)	ST1136 (cnl)	cnl	4	CCL5	5.90722816886154	detectable
D	5	MenW MP01240070	6	16	cc22	ST184	W	4	CCL5	5.90722816886154	detectable
C	1	MenW cc11_1	6	5	cc11	ST11	W	1	CCL20	5.88232745548051	detectable
D	7	cnl	24	21	cc1136 (cnl)	ST1136 (cnl)	cnl	5	CCL4	5.8154528679063748	detectable
D	6	MenW cc22_2	48	20	cc22	ST3422	W	5	CCL4	5.8154528679063748	detectable
D	7	MenW cc22_2	24	21	cc22	ST3422	W	5	CCL4	5.8154528679063748	detectable
C	2	MenC cc11_1	24	9	cc11	ST11	C	3	IFNα2	5.80791878361107	detectable
C	4	MenC cc11_1	24	8	cc11	ST11	C	3	IFNα2	5.80791878361107	detectable
C	2	MenW cc11_1	24	7	cc11	ST11	W	3	IFNα2	5.80791878361107	detectable
C	4	MenW cc11_1	24	8	cc11	ST11	W	3	IFNα2	5.80791878361107	detectable
C	2	MenW MP01240070	24	7	cc22	ST184	W	3	IFNα2	5.80791878361107	detectable
C	2	MenW MP01240070	24	9	cc22	ST184	W	3	IFNα2	5.80791878361107	detectable
C	4	MenW MP01240070	24	6	cc22	ST184	W	3	IFNα2	5.80791878361107	detectable
D	5	cnl	24	16	cc1136 (cnl)	ST1136 (cnl)	cnl	4	CCL20	5.79655206878571	detectable
D	7	MenW cc11_2	24	18	cc11	ST11	W	6	CCL17	5.74972912381991	detectable
D	5	MenW cc11_3	24	19	cc11	ST11	W	6	CCL17	5.74972912381991	detectable
D	6	MenW cc11_3	24	20	cc11	ST11	W	6	CCL17	5.74972912381991	detectable
D	5	MenW cc22_3	48	19	cc22	ST3422	W	6	CCL17	5.74972912381991	detectable
D	6	MenW cc22_3	24	20	cc22	ST3422	W	6	CCL17	5.74972912381991	detectable
D	6	MenW cc11_3	24	20	cc11	ST11	W	6	CXCL5	5.73592294428851	detectable
C	2	cnl	24	9	cc1136 (cnl)	ST1136 (cnl)	cnl	3	CCL17	5.73258570207333	detectable
D	7	MenC cc11_2	48	21	cc11	ST11	C	5	CXCL5	5.72643293739496	detectable
D	7	MenW cc11_1	24	21	cc11	ST11	W	5	CXCL5	5.72643293739496	detectable
D	7	UI	24	21	UI	UI	UI	5	CXCL5	5.72643293739496	detectable
C	3	cnl	24	10	cc1136 (cnl)	ST1136 (cnl)	cnl	2	CCL17	5.68550975791024	detectable
D	6	MenC cc11_1	24	20	cc11	ST11	C	5	IFNα2	5.61003812368471	detectable
D	5	MenW cc11_1	24	19	cc11	ST11	W	5	IFNα2	5.61003812368471	detectable
D	5	MenW cc22_3	6	19	cc22	ST3422	W	5	IFNα2	5.61003812368471	detectable
D	7	MenW MP01240070	48	21	cc22	ST184	W	5	IFNα2	5.61003812368471	detectable
D	5	UI	24	19	UI	UI	UI	5	IFNα2	5.61003812368471	detectable
C	2	MenC cc11_1	24	5	cc11	ST11	C	3	CCL4	5.5696954227890592	detectable
D	6	cnl	24	20	cc1136 (cnl)	ST1136 (cnl)	cnl	5	IL_6	5.5519436949519001	detectable
D	7	MenC cc11_1	24	18	cc11	ST11	C	5	IL_6	5.5519436949519001	detectable
D	7	MenW cc11_1	48	21	cc11	ST11	W	5	IL_6	5.5519436949519001	detectable
D	6	MenW cc11_3	6	17	cc11	ST11	W	5	IL_6	5.5519436949519001	detectable
D	7	UI	24	18	UI	UI	UI	5	IL_6	5.5519436949519001	detectable
C	3	MenC C11	6	6	-	ST345	C	1	CCL17	5.54811770457387	detectable
C	4	MenC C11	6	10	-	ST345	C	1	CCL17	5.54811770457387	detectable
D	6	MenW cc11_3	6	20	cc11	ST11	W	5	IL_18	5.51824071031802	detectable
D	7	MenW cc22_2	24	21	cc22	ST3422	W	5	IL_18	5.51824071031802	detectable
D	7	UI	24	21	UI	UI	UI	5	IL_18	5.51824071031802	detectable
C	3	cnl	6	8	cc1136 (cnl)	ST1136 (cnl)	cnl	1	CXCL5	5.50980538774736	detectable
C	3	MenW cc11_1	6	6	cc11	ST11	W	1	CXCL5	5.50980538774736	detectable
C	2	MenC cc11_1	48	9	cc11	ST11	C	3	IL_17A	5.48867066498255	detectable
C	2	cnl	24	5	cc1136 (cnl)	ST1136 (cnl)	cnl	3	CCL17	5.48249187174451	detectable
C	2	MenW MP01240070	48	9	cc22	ST184	W	3	CCL17	5.48249187174451	detectable
C	1	cnl	6	9	cc1136 (cnl)	ST1136 (cnl)	cnl	1	CCL20	5.47857373727083	detectable
C	2	MenC C11	6	5	-	ST345	C	1	CCL20	5.47857373727083	detectable
D	6	MenC cc11_3	24	20	cc11	ST11	C	6	CXCL9	5.42747537676076	detectable
D	6	MenC cc11_3	48	20	cc11	ST11	C	6	CXCL9	5.42747537676076	detectable
D	7	MenW cc11_2	48	21	cc11	ST11	W	6	CXCL9	5.42747537676076	detectable
D	5	MenW cc11_3	24	19	cc11	ST11	W	6	CXCL9	5.42747537676076	detectable
D	6	MenW cc11_3	48	20	cc11	ST11	W	6	CXCL9	5.42747537676076	detectable
D	6	MenW cc22_3	24	20	cc22	ST3422	W	6	CXCL9	5.42747537676076	detectable
D	5	cnl	24	16	cc1136 (cnl)	ST1136 (cnl)	cnl	4	IL_33	5.42525440150079	detectable
D	6	cnl	24	17	cc1136 (cnl)	ST1136 (cnl)	cnl	4	IL_33	5.42525440150079	detectable
D	5	MenC cc11_1	6	19	cc11	ST11	C	4	IL_33	5.42525440150079	detectable
D	5	MenC cc11_1	24	16	cc11	ST11	C	4	IL_33	5.42525440150079	detectable
D	6	MenC cc11_1	6	20	cc11	ST11	C	4	IL_33	5.42525440150079	detectable
D	7	MenC cc11_1	6	21	cc11	ST11	C	4	IL_33	5.42525440150079	detectable
D	5	MenC cc11_2	6	19	cc11	ST11	C	4	IL_33	5.42525440150079	detectable
D	6	MenC cc11_2	6	20	cc11	ST11	C	4	IL_33	5.42525440150079	detectable
D	6	MenC cc11_3	24	17	cc11	ST11	C	4	IL_33	5.42525440150079	detectable
D	5	MenC C11	6	16	-	ST345	C	4	IL_33	5.42525440150079	detectable
D	7	MenC C11	6	18	-	ST345	C	4	IL_33	5.42525440150079	detectable
D	6	MenW cc11_1	6	20	cc11	ST11	W	4	IL_33	5.42525440150079	detectable
D	5	MenW cc22_2	24	16	cc22	ST3422	W	4	IL_33	5.42525440150079	detectable
D	5	UI	24	16	UI	UI	UI	4	IL_33	5.42525440150079	detectable
D	7	MenW cc11_1	6	18	cc11	ST11	W	4	CXCL5	5.38837990261082	detectable
D	6	MenW MP01240070	6	20	cc22	ST184	W	4	CXCL5	5.38837990261082	detectable
D	6	UI	24	17	UI	UI	UI	4	CXCL5	5.38837990261082	detectable
C	4	cnl	24	10	cc1136 (cnl)	ST1136 (cnl)	cnl	3	IL_23	5.37784906906804	detectable
C	1	cnl	24	5	cc1136 (cnl)	ST1136 (cnl)	cnl	2	IFNα2	5.37721701573628	detectable
C	1	cnl	24	7	cc1136 (cnl)	ST1136 (cnl)	cnl	2	IFNα2	5.37721701573628	detectable
C	2	cnl	6	5	cc1136 (cnl)	ST1136 (cnl)	cnl	2	IFNα2	5.37721701573628	detectable
C	2	cnl	6	9	cc1136 (cnl)	ST1136 (cnl)	cnl	2	IFNα2	5.37721701573628	detectable
C	3	cnl	24	10	cc1136 (cnl)	ST1136 (cnl)	cnl	2	IFNα2	5.37721701573628	detectable
C	2	MenC C11	24	5	-	ST345	C	2	IFNα2	5.37721701573628	detectable
C	4	MenC C11	24	8	-	ST345	C	2	IFNα2	5.37721701573628	detectable
C	1	MenW cc11_1	24	7	cc11	ST11	W	2	IFNα2	5.37721701573628	detectable
C	3	MenW cc11_1	24	6	cc11	ST11	W	2	IFNα2	5.37721701573628	detectable
C	3	MenW cc11_1	24	8	cc11	ST11	W	2	IFNα2	5.37721701573628	detectable
C	3	MenW MP01240070	24	6	cc22	ST184	W	2	IFNα2	5.37721701573628	detectable
C	2	UI	24	9	UI	UI	UI	2	IFNα2	5.37721701573628	detectable
D	5	cnl	48	19	cc1136 (cnl)	ST1136 (cnl)	cnl	5	IL_17A	5.31553258323055	detectable
D	7	MenC cc11_1	48	21	cc11	ST11	C	5	IL_17A	5.31553258323055	detectable
D	5	MenC cc11_2	48	19	cc11	ST11	C	5	IL_17A	5.31553258323055	detectable
D	5	MenC C11	24	19	-	ST345	C	5	IL_17A	5.31553258323055	detectable
D	6	MenW cc11_3	6	20	cc11	ST11	W	5	IL_17A	5.31553258323055	detectable
D	7	MenW MP01240070	24	18	cc22	ST184	W	5	IL_17A	5.31553258323055	detectable
D	7	MenW MP01240070	24	21	cc22	ST184	W	5	IL_17A	5.31553258323055	detectable
D	7	UI	48	21	UI	UI	UI	5	IL_17A	5.31553258323055	detectable
D	7	MenC cc11_3	6	21	cc11	ST11	C	4	CCL5	5.28976432302343	detectable
D	7	MenW cc11_1	6	18	cc11	ST11	W	4	CCL5	5.28976432302343	detectable
C	4	UI	6	6	UI	UI	UI	1	IL_12p70	5.25805199575984	detectable
C	4	cnl	24	10	cc1136 (cnl)	ST1136 (cnl)	cnl	3	CCL2_2	5.25355941610352	detectable
C	2	cnl	48	9	cc1136 (cnl)	ST1136 (cnl)	cnl	3	CCL17	5.23689908040512	detectable
C	3	MenC C11	48	10	-	ST345	C	3	CXCL11	5.22669721551359	detectable
C	1	cnl	6	5	cc1136 (cnl)	ST1136 (cnl)	cnl	1	IL_6	5.2188013400278441	detectable
C	3	MenC cc11_1	6	6	cc11	ST11	C	1	IL_6	5.2188013400278441	detectable
C	4	MenC cc11_1	6	10	cc11	ST11	C	1	IL_6	5.2188013400278441	detectable
C	1	MenC C11	6	5	-	ST345	C	1	IL_6	5.2188013400278441	detectable
C	4	MenC C11	6	10	-	ST345	C	1	IL_6	5.2188013400278441	detectable
C	3	MenW cc11_1	6	6	cc11	ST11	W	1	IL_6	5.2188013400278441	detectable
C	3	MenW cc11_1	6	10	cc11	ST11	W	1	IL_6	5.2188013400278441	detectable
C	1	MenW MP01240070	6	9	cc22	ST184	W	1	IL_6	5.2188013400278441	detectable
C	3	MenW MP01240070	6	8	cc22	ST184	W	1	IL_6	5.2188013400278441	detectable
C	4	MenW MP01240070	6	10	cc22	ST184	W	1	IL_6	5.2188013400278441	detectable
C	3	MenC cc11_1	48	10	cc11	ST11	C	3	CXCL9	5.20968483257029	detectable
C	3	MenC cc11_1	48	10	cc11	ST11	C	3	CCL5	5.20632078077316	detectable
D	5	cnl	24	19	cc1136 (cnl)	ST1136 (cnl)	cnl	5	IL_12p70	5.19693268762549	detectable
D	6	MenC cc11_1	24	20	cc11	ST11	C	5	IL_12p70	5.19693268762549	detectable
D	5	MenC cc11_2	24	19	cc11	ST11	C	5	IL_12p70	5.19693268762549	detectable
D	7	MenW cc11_1	24	18	cc11	ST11	W	5	IL_12p70	5.19693268762549	detectable
D	5	MenW cc11_3	6	16	cc11	ST11	W	5	IL_12p70	5.19693268762549	detectable
D	7	MenW cc11_3	6	18	cc11	ST11	W	5	IL_12p70	5.19693268762549	detectable
D	7	MenW cc11_3	6	21	cc11	ST11	W	5	IL_12p70	5.19693268762549	detectable
D	5	MenW cc22_2	48	19	cc22	ST3422	W	5	IL_12p70	5.19693268762549	detectable
D	6	MenW cc22_3	6	20	cc22	ST3422	W	5	IL_12p70	5.19693268762549	detectable
D	7	MenW cc22_3	6	21	cc22	ST3422	W	5	IL_12p70	5.19693268762549	detectable
D	7	UI	24	18	UI	UI	UI	5	IL_12p70	5.19693268762549	detectable
D	5	MenC C11	48	19	-	ST345	C	5	CXCL11	5.17946251556958	detectable
D	6	MenC cc11_3	24	20	cc11	ST11	C	6	IL_17A	5.15152368717756	detectable
D	6	MenC cc11_3	24	20	cc11	ST11	C	6	IL_18	5.15152368717756	detectable
D	6	MenC cc11_3	24	20	cc11	ST11	C	6	IL_12p70	5.15152368717756	detectable
D	7	MenW cc11_3	24	18	cc11	ST11	W	6	IL_17A	5.15152368717756	detectable
D	7	MenW cc11_3	24	18	cc11	ST11	W	6	IL_18	5.15152368717756	detectable
D	7	MenW cc11_3	24	18	cc11	ST11	W	6	IL_12p70	5.15152368717756	detectable
C	4	MenC C11	6	10	-	ST345	C	1	CCL5	5.14307117727722	detectable
C	1	cnl	48	9	cc1136 (cnl)	ST1136 (cnl)	cnl	3	IFNα2	5.1381432362021	detectable
C	4	cnl	48	10	cc1136 (cnl)	ST1136 (cnl)	cnl	3	IFNα2	5.1381432362021	detectable
C	1	MenW cc11_1	48	9	cc11	ST11	W	3	IFNα2	5.1381432362021	detectable
C	2	MenW cc11_1	24	5	cc11	ST11	W	3	IFNα2	5.1381432362021	detectable
C	2	MenW cc11_1	24	9	cc11	ST11	W	3	IFNα2	5.1381432362021	detectable
C	3	UI	48	10	UI	UI	UI	3	IFNα2	5.1381432362021	detectable
C	1	MenC cc11_1	6	5	cc11	ST11	C	1	CCL17	5.11639742337671	detectable
C	2	MenC C11	6	7	-	ST345	C	1	CCL17	5.11639742337671	detectable
C	4	MenC C11	6	8	-	ST345	C	1	CCL17	5.11639742337671	detectable
D	6	MenC cc11_3	24	20	cc11	ST11	C	6	IFNα2	5.08882740761192	detectable
D	5	MenW cc11_2	24	19	cc11	ST11	W	6	IFNα2	5.08882740761192	detectable
D	5	MenW cc11_3	24	19	cc11	ST11	W	6	IFNα2	5.08882740761192	detectable
D	6	MenW cc22_3	24	20	cc22	ST3422	W	6	IFNα2	5.08882740761192	detectable
D	7	MenW cc22_3	24	18	cc22	ST3422	W	6	IFNα2	5.08882740761192	detectable
C	3	cnl	24	6	cc1136 (cnl)	ST1136 (cnl)	cnl	2	CCL17	5.08879403811938	detectable
C	3	MenC C11	24	6	-	ST345	C	2	CCL17	5.08879403811938	detectable
D	7	MenC cc11_3	6	18	cc11	ST11	C	4	CCL4	5.0862468030145704	detectable
D	7	MenC cc11_2	24	21	cc11	ST11	C	5	CXCL5	5.03994004371592	detectable
D	6	MenW cc11_3	6	20	cc11	ST11	W	5	CXCL5	5.03994004371592	detectable
D	7	MenW cc22_2	24	18	cc22	ST3422	W	5	CXCL5	5.03994004371592	detectable
D	7	MenW cc22_2	24	21	cc22	ST3422	W	5	CXCL5	5.03994004371592	detectable
D	7	MenW cc22_3	6	21	cc22	ST3422	W	5	CXCL5	5.03994004371592	detectable
C	2	MenC cc11_1	24	7	cc11	ST11	C	3	CCL17	5.01973822657147	detectable
C	2	MenW cc11_1	24	9	cc11	ST11	W	3	CCL17	5.01973822657147	detectable
D	5	MenC cc11_3	6	16	cc11	ST11	C	4	IL_18	5.01781595332028	detectable
D	7	MenC C11	6	18	-	ST345	C	4	IL_18	5.01781595332028	detectable
D	5	MenW cc11_2	24	16	cc11	ST11	W	4	IL_18	5.01781595332028	detectable
D	5	MenW cc22_2	6	19	cc22	ST3422	W	4	IL_18	5.01781595332028	detectable
D	6	UI	6	17	UI	UI	UI	4	IL_18	5.01781595332028	detectable
C	1	UI	6	9	UI	UI	UI	1	CXCL8	499.118011156701	detectable
D	6	MenC cc11_3	24	20	cc11	ST11	C	6	CXCL1	4973.23397135441	detectable
C	3	MenC cc11_1	6	10	cc11	ST11	C	1	CXCL1	497.108478563499	detectable
C	2	UI	6	9	UI	UI	UI	1	CXCL1	497.108478563499	detectable
C	1	cnl	6	7	cc1136 (cnl)	ST1136 (cnl)	cnl	1	CXCL1	495.182165535286	detectable
C	3	cnl	24	6	cc1136 (cnl)	ST1136 (cnl)	cnl	2	CXCL1	4934.67434711552	detectable
D	7	MenW cc22_2	24	21	cc22	ST3422	W	5	CXCL1	4930.78657814172	detectable
D	5	MenW cc11_1	24	16	cc11	ST11	W	4	CCL2_2	493.690173550772	detectable
C	3	UI	6	10	UI	UI	UI	1	CXCL1	493.254010403165	detectable
C	1	cnl	24	7	cc1136 (cnl)	ST1136 (cnl)	cnl	2	CXCL1	4926.21886190206	detectable
C	2	MenC C11	48	9	-	ST345	C	3	CXCL1	4912.56553913122	detectable
D	6	MenC C11	48	20	-	ST345	C	5	CXCL10	490.660064130818	detectable
D	7	MenC cc11_3	24	21	cc11	ST11	C	6	IL_1β	49.9799007922051	detectable
D	5	MenW cc11_2	24	19	cc11	ST11	W	6	IL_1β	49.9799007922051	detectable
D	7	MenW cc11_2	48	21	cc11	ST11	W	6	IL_1β	49.9799007922051	detectable
D	5	MenW cc11_3	48	19	cc11	ST11	W	6	IL_1β	49.9799007922051	detectable
D	5	MenW cc22_3	48	19	cc22	ST3422	W	6	IL_1β	49.9799007922051	detectable
C	3	MenC C11	48	10	-	ST345	C	3	IL_1β	49.9668484773829	detectable
C	4	MenC C11	48	10	-	ST345	C	3	IL_1β	49.9668484773829	detectable
C	2	MenW cc11_1	24	9	cc11	ST11	W	3	IL_1β	49.9668484773829	detectable
C	3	UI	48	10	UI	UI	UI	3	IL_1β	49.9668484773829	detectable
D	6	MenC cc11_1	24	17	cc11	ST11	C	4	CCL2	49.9663132279545	detectable
C	2	MenW MP01240070	6	9	cc22	ST184	W	1	CXCL1	49.9256426598019	detectable
C	3	MenC C11	48	10	-	ST345	C	3	IL_18	49.9100335661169	detectable
C	1	MenC cc11_1	24	7	cc11	ST11	C	2	IL_6	49.84684180535973	detectable
D	5	MenC cc11_2	48	19	cc11	ST11	C	5	CCL20	49.6094374451743	detectable
D	5	MenC C11	48	19	-	ST345	C	5	CCL20	49.6094374451743	detectable
D	7	MenW MP01240070	24	21	cc22	ST184	W	5	CCL20	49.6094374451743	detectable
D	7	cnl	24	21	cc1136 (cnl)	ST1136 (cnl)	cnl	5	IFNγ	49.1033265959853	detectable
D	6	MenC cc11_1	48	20	cc11	ST11	C	5	IFNγ	49.1033265959853	detectable
D	7	MenC cc11_2	24	18	cc11	ST11	C	5	IFNγ	49.1033265959853	detectable
D	6	MenW cc22_3	6	20	cc22	ST3422	W	5	IFNγ	49.1033265959853	detectable
D	6	UI	48	20	UI	UI	UI	5	IFNγ	49.1033265959853	detectable
D	6	MenW MP01240070	24	17	cc22	ST184	W	4	CXCL1	4895.80889956208	detectable
C	3	MenW MP01240070	24	6	cc22	ST184	W	2	CXCL5	489.516969635863	detectable
C	4	MenW MP01240070	6	8	cc22	ST184	W	1	CXCL1	489.394404232781	detectable
C	4	MenC C11	24	6	-	ST345	C	2	CXCL1	4884.66528022424	detectable
D	6	MenW cc11_3	6	17	cc11	ST11	W	5	CXCL8_2	4883.97263363106	detectable
D	5	MenW cc22_2	6	19	cc22	ST3422	W	4	CXCL8_2	4872.81970078913	detectable
C	3	MenW MP01240070	6	8	cc22	ST184	W	1	CXCL1	487.4629869037	detectable
D	7	cnl	24	21	cc1136 (cnl)	ST1136 (cnl)	cnl	5	CXCL1	4864.94424720732	detectable
C	3	MenC C11	6	8	-	ST345	C	1	CXCL8_2	486.875560015603	detectable
D	7	cnl	24	18	cc1136 (cnl)	ST1136 (cnl)	cnl	5	CXCL1	4850.90865661412	detectable
C	2	MenW MP01240070	24	9	cc22	ST184	W	3	CXCL1	4850.21051866295	detectable
C	2	cnl	6	9	cc1136 (cnl)	ST1136 (cnl)	cnl	2	CXCL1	484.024302888907	detectable
D	7	MenW cc22_2	24	18	cc22	ST3422	W	5	CXCL1	4838.27545733555	detectable
C	2	MenC C11	24	5	-	ST345	C	2	CXCL8_2	48372.8938900865	detectable
C	2	cnl	6	7	cc1136 (cnl)	ST1136 (cnl)	cnl	2	CXCL1	482.301344541835	detectable
D	6	MenW cc11_2	24	17	cc11	ST11	W	4	CCL2_2	481.089355979545	detectable
C	4	MenW cc11_1	6	6	cc11	ST11	W	2	CXCL8_2	480.338553159334	detectable
D	5	MenC C11	24	16	-	ST345	C	4	IL_18	48.8539202366441	detectable
D	6	MenC cc11_1	6	20	cc11	ST11	C	4	CCL3	48.7842275706495	detectable
D	7	MenC cc11_3	6	18	cc11	ST11	C	4	CCL3	48.7842275706495	detectable
D	7	MenW cc11_1	6	18	cc11	ST11	W	4	CCL3	48.7842275706495	detectable
D	6	MenW cc11_2	48	20	cc11	ST11	W	6	CCL17	48.7451933965615	detectable
C	3	MenC cc11_1	24	8	cc11	ST11	C	2	CCL3	48.7111436176704	detectable
C	4	MenC C11	24	10	-	ST345	C	2	CCL3	48.7111436176704	detectable
D	5	MenC cc11_1	6	19	cc11	ST11	C	4	IL_6	48.669936410132465	detectable
D	6	MenC C11	6	20	-	ST345	C	4	IL_6	48.669936410132465	detectable
D	6	MenW cc11_1	24	17	cc11	ST11	W	4	IL_6	48.669936410132465	detectable
D	7	MenW cc11_1	6	18	cc11	ST11	W	4	IL_6	48.669936410132465	detectable
D	6	MenW cc11_2	24	17	cc11	ST11	W	4	IL_6	48.669936410132465	detectable
D	7	MenW cc11_2	6	21	cc11	ST11	W	4	IL_6	48.669936410132465	detectable
D	5	MenW MP01240070	6	16	cc22	ST184	W	4	IL_6	48.669936410132465	detectable
C	3	MenW MP01240070	48	10	cc22	ST184	W	3	CCL4	48.648383312995414	detectable
D	5	MenW cc22_3	6	16	cc22	ST3422	W	5	IL_6	48.467511285994689	detectable
D	7	UI	48	21	UI	UI	UI	5	IL_6	48.467511285994689	detectable
D	5	MenC cc11_3	24	19	cc11	ST11	C	6	IFNγ	48.4401281219977	detectable
D	5	MenW cc11_2	24	19	cc11	ST11	W	6	IFNγ	48.4401281219977	detectable
D	6	MenW cc11_2	48	20	cc11	ST11	W	6	IFNγ	48.4401281219977	detectable
C	1	cnl	6	9	cc1136 (cnl)	ST1136 (cnl)	cnl	1	CXCL10	48.2722133668661	detectable
C	1	MenC C11	6	7	-	ST345	C	1	CXCL10	48.2722133668661	detectable
C	2	MenC C11	6	9	-	ST345	C	1	CXCL10	48.2722133668661	detectable
C	3	MenW MP01240070	6	8	cc22	ST184	W	1	CXCL10	48.2722133668661	detectable
C	1	UI	6	5	UI	UI	UI	1	CXCL10	48.2722133668661	detectable
C	2	UI	6	9	UI	UI	UI	1	CXCL10	48.2722133668661	detectable
D	6	MenW cc11_3	6	17	cc11	ST11	W	5	CCL2	48.2612904279165	detectable
D	7	MenW cc22_3	6	18	cc22	ST3422	W	5	CCL2	48.2612904279165	detectable
D	6	UI	24	20	UI	UI	UI	5	CCL2	48.2612904279165	detectable
C	1	MenW cc11_1	48	9	cc11	ST11	W	3	CXCL5	48.2347603997636	detectable
D	5	MenC cc11_3	6	16	cc11	ST11	C	4	CXCL1	479.016849807423	detectable
C	3	UI	48	10	UI	UI	UI	3	CXCL5	478.519748132965	detectable
C	4	cnl	24	8	cc1136 (cnl)	ST1136 (cnl)	cnl	3	CXCL8	4760.30922983898	detectable
D	5	UI	24	16	UI	UI	UI	4	CCL2_2	475.999174418739	detectable
C	4	UI	6	10	UI	UI	UI	1	CXCL8	475.967461247395	detectable
C	4	UI	6	8	UI	UI	UI	1	CXCL1	475.840163025431	detectable
D	5	MenC cc11_1	24	19	cc11	ST11	C	5	CCL2_2	475.387997388623	detectable
D	5	MenW cc22_3	6	19	cc22	ST3422	W	5	CCL2_2	475.387997388623	detectable
C	3	MenW MP01240070	48	10	cc22	ST184	W	3	CXCL8	47495.786756966	detectable
D	6	MenW cc11_2	24	17	cc11	ST11	W	4	CXCL10	473.862037867613	detectable
D	5	MenW cc11_3	24	16	cc11	ST11	W	5	CCL2	473.128371727519	detectable
D	5	MenW cc22_2	48	19	cc22	ST3422	W	5	CXCL8_2	47298.0300808158	detectable
D	7	MenC cc11_2	48	21	cc11	ST11	C	5	CXCL8_2	47111.5045824338	detectable
D	6	MenC C11	24	17	-	ST345	C	4	CXCL1	4707.94996073336	detectable
C	4	UI	48	10	UI	UI	UI	3	CXCL8	4706.98989419623	detectable
C	2	MenC C11	6	9	-	ST345	C	1	CXCL1	470.009396893745	detectable
C	3	cnl	48	10	cc1136 (cnl)	ST1136 (cnl)	cnl	3	CCL17	47.8314319531537	detectable
C	2	MenW cc11_1	6	7	cc11	ST11	W	2	CXCL10	47.7448874969304	detectable
C	1	UI	24	7	UI	UI	UI	2	CXCL10	47.7448874969304	detectable
C	2	cnl	24	5	cc1136 (cnl)	ST1136 (cnl)	cnl	3	IL_18	47.4963550222347	detectable
C	1	MenW MP01240070	48	9	cc22	ST184	W	3	IL_18	47.4963550222347	detectable
C	4	MenC C11	48	10	-	ST345	C	3	CCL20	47.1540604086273	detectable
D	6	MenW cc11_3	48	20	cc11	ST11	W	6	CXCL10	469.472778269975	detectable
C	4	MenW cc11_1	48	10	cc11	ST11	W	3	CCL3	468.791833790164	detectable
D	6	UI	6	20	UI	UI	UI	4	CXCL8_2	4653.01080277587	detectable
D	6	MenW cc22_2	24	17	cc22	ST3422	W	4	CXCL1	4652.98573278107	detectable
D	5	MenC cc11_1	6	19	cc11	ST11	C	4	CXCL1	465.617716320059	detectable
D	5	MenC C11	6	16	-	ST345	C	4	CXCL1	465.617716320059	detectable
D	6	MenC cc11_2	24	20	cc11	ST11	C	5	CCL2_2	465.199042407931	detectable
C	4	MenC C11	48	10	-	ST345	C	3	CXCL5	464.994431002658	detectable
C	1	MenW MP01240070	6	5	cc22	ST184	W	1	CXCL1	464.166429601151	detectable
C	3	MenW cc11_1	48	10	cc11	ST11	W	3	IL_6	4632.728893241384	detectable
C	3	MenW cc11_1	6	10	cc11	ST11	W	1	CXCL8	462.760373051333	detectable
C	1	MenW cc11_1	6	5	cc11	ST11	W	1	CXCL1	462.215685479754	detectable
C	3	MenW MP01240070	48	10	cc22	ST184	W	3	CXCL10	4618.1546617843	detectable
D	6	MenC cc11_2	24	20	cc11	ST11	C	5	CXCL10	461.392895853812	detectable
D	7	MenC cc11_2	48	21	cc11	ST11	C	5	CXCL10	461.392895853812	detectable
D	6	MenW MP01240070	48	20	cc22	ST184	W	5	CXCL10	461.392895853812	detectable
C	2	MenW cc11_1	24	9	cc11	ST11	W	3	CXCL1	4601.3183511216	detectable
D	5	MenC cc11_1	48	19	cc11	ST11	C	5	CCL2	460.588338536395	detectable
C	2	MenC cc11_1	24	5	cc11	ST11	C	3	IFNγ	46.730518801074	detectable
C	1	MenC cc11_1	48	9	cc11	ST11	C	3	IL_6	46.670846684336894	detectable
C	3	cnl	24	8	cc1136 (cnl)	ST1136 (cnl)	cnl	2	IL_18	46.6690930800992	detectable
C	1	MenC cc11_1	24	5	cc11	ST11	C	2	IL_18	46.6690930800992	detectable
C	1	MenC cc11_1	24	7	cc11	ST11	C	2	IL_18	46.6690930800992	detectable
C	3	MenC cc11_1	24	8	cc11	ST11	C	2	IL_18	46.6690930800992	detectable
C	1	MenW cc11_1	24	9	cc11	ST11	W	2	IL_18	46.6690930800992	detectable
D	6	MenC C11	6	17	-	ST345	C	4	IFNγ	46.5481209878016	detectable
C	3	cnl	6	6	cc1136 (cnl)	ST1136 (cnl)	cnl	1	CCL2	46.536698112314	detectable
C	3	MenC cc11_1	6	6	cc11	ST11	C	1	CCL2	46.536698112314	detectable
C	3	MenW MP01240070	24	8	cc22	ST184	W	2	CCL20	46.487578498133	detectable
C	1	MenC C11	24	5	-	ST345	C	2	IFNγ	46.3114505200888	detectable
C	1	MenC C11	24	7	-	ST345	C	2	IFNγ	46.3114505200888	detectable
C	3	MenC C11	24	6	-	ST345	C	2	IFNγ	46.3114505200888	detectable
C	3	MenC C11	24	10	-	ST345	C	2	IFNγ	46.3114505200888	detectable
C	1	MenW cc11_1	24	9	cc11	ST11	W	2	IFNγ	46.3114505200888	detectable
C	1	MenW MP01240070	24	5	cc22	ST184	W	2	IFNγ	46.3114505200888	detectable
C	2	UI	24	7	UI	UI	UI	2	IFNγ	46.3114505200888	detectable
D	5	MenC cc11_1	48	19	cc11	ST11	C	5	IL_18	46.1686040250361	detectable
D	5	MenC cc11_2	48	19	cc11	ST11	C	5	IL_18	46.1686040250361	detectable
D	6	MenW MP01240070	48	20	cc22	ST184	W	5	IL_18	46.1686040250361	detectable
C	3	MenC cc11_1	24	6	cc11	ST11	C	2	IL_6	459.86713724302069	detectable
C	1	MenC cc11_1	6	9	cc11	ST11	C	1	CXCL8	459.460929757324	detectable
C	3	MenW cc11_1	24	10	cc11	ST11	W	2	CCL2	457.321633573175	detectable
C	4	MenC C11	24	6	-	ST345	C	2	CCL2_2	457.227459126809	detectable
C	1	MenW MP01240070	48	9	cc22	ST184	W	3	CCL20	457.127840858991	detectable
C	2	cnl	6	7	cc1136 (cnl)	ST1136 (cnl)	cnl	2	CXCL8	457.011258917103	detectable
D	5	MenW cc22_2	6	16	cc22	ST3422	W	4	CXCL1	456.59893247883	detectable
C	2	MenW cc11_1	6	9	cc11	ST11	W	2	CXCL1	456.143390968626	detectable
C	1	MenW cc11_1	24	7	cc11	ST11	W	2	CXCL1	4559.75601959149	detectable
D	5	MenW cc11_2	24	16	cc11	ST11	W	4	CCL2	455.350315624639	detectable
C	2	MenW cc11_1	48	9	cc11	ST11	W	3	CXCL10	453.352509138867	detectable
C	4	cnl	6	10	cc1136 (cnl)	ST1136 (cnl)	cnl	2	CXCL1	452.610122591923	detectable
C	4	MenW cc11_1	6	6	cc11	ST11	W	2	CXCL1	452.610122591923	detectable
C	4	MenW MP01240070	6	6	cc22	ST184	W	1	CXCL1	452.439749906741	detectable
C	1	UI	6	9	UI	UI	UI	1	CXCL1	452.439749906741	detectable
C	2	MenW MP01240070	24	5	cc22	ST184	W	3	CCL2	452.1499564341	detectable
C	3	MenC C11	24	10	-	ST345	C	2	CCL20	451.556834296343	detectable
D	5	UI	6	16	UI	UI	UI	4	CXCL8_2	4505.18023728412	detectable
D	6	MenW cc22_3	24	20	cc22	ST3422	W	6	CXCL8_2	45022.5892524276	detectable
C	1	MenW MP01240070	6	9	cc22	ST184	W	1	CXCL1	450.480269026833	detectable
C	1	MenW cc11_1	48	9	cc11	ST11	W	3	CXCL10	450.161222761569	detectable
D	6	MenC cc11_2	6	17	cc11	ST11	C	4	CCL2_2	45.902519473202	detectable
D	6	MenW cc11_2	6	17	cc11	ST11	W	4	CCL2_2	45.902519473202	detectable
D	7	MenW cc22_2	6	18	cc22	ST3422	W	4	CCL2_2	45.902519473202	detectable
D	6	MenW MP01240070	6	20	cc22	ST184	W	4	CCL2_2	45.902519473202	detectable
D	6	UI	24	17	UI	UI	UI	4	CCL2_2	45.902519473202	detectable
D	7	UI	6	18	UI	UI	UI	4	CCL2_2	45.902519473202	detectable
C	1	MenC cc11_1	48	9	cc11	ST11	C	3	IL_18	45.1214725265155	detectable
D	5	MenC C11	24	19	-	ST345	C	5	TNFα	45.0462358515791	detectable
D	6	MenW cc22_2	48	20	cc22	ST3422	W	5	TNFα	45.0462358515791	detectable
D	7	MenW cc22_3	6	18	cc22	ST3422	W	5	TNFα	45.0462358515791	detectable
D	6	MenC C11	48	20	-	ST345	C	5	CXCL5	449.773121947944	detectable
C	2	cnl	24	7	cc1136 (cnl)	ST1136 (cnl)	cnl	3	CCL2_2	449.176753352368	detectable
C	1	MenW cc11_1	48	9	cc11	ST11	W	3	CXCL8_2	44880.6562950518	detectable
D	6	MenW cc22_3	48	20	cc22	ST3422	W	6	IL_33	448.966470378349	detectable
C	2	MenC cc11_1	6	5	cc11	ST11	C	1	CXCL1	448.519407124285	detectable
D	7	MenC cc11_3	48	21	cc11	ST11	C	6	CXCL8	44691.0871414234	detectable
D	7	MenW cc22_2	6	21	cc22	ST3422	W	4	CXCL8_2	4468.05464809169	detectable
C	3	MenC cc11_1	48	10	cc11	ST11	C	3	CXCL8	44628.4950456468	detectable
C	1	MenC C11	6	9	-	ST345	C	1	CXCL8	446.273174268329	detectable
D	6	MenW cc22_3	24	17	cc22	ST3422	W	5	CCL2	446.240158857944	detectable
C	2	UI	24	9	UI	UI	UI	2	CXCL8_2	4453.95642975857	detectable
C	3	MenW cc11_1	48	10	cc11	ST11	W	3	CXCL10	4431.72836446641	detectable
C	2	UI	24	5	UI	UI	UI	2	CXCL8_2	4430.24004740572	detectable
D	5	MenC cc11_2	48	19	cc11	ST11	C	5	CXCL10	443.390247923759	detectable
D	7	MenC C11	48	21	-	ST345	C	5	CXCL10	443.390247923759	detectable
C	3	MenC cc11_1	24	6	cc11	ST11	C	2	CXCL8	44268.2419112816	detectable
D	5	MenW cc22_2	6	19	cc22	ST3422	W	4	CXCL1	442.934492630768	detectable
C	4	MenW cc11_1	6	8	cc11	ST11	W	2	CXCL8	441.395887376762	detectable
C	4	MenC C11	24	6	-	ST345	C	2	CCL2	440.045571166889	detectable
C	4	cnl	48	10	cc1136 (cnl)	ST1136 (cnl)	cnl	3	IL_1β	44.7547415259323	detectable
C	4	MenC cc11_1	24	10	cc11	ST11	C	3	IL_1β	44.7547415259323	detectable
C	1	MenC C11	48	9	-	ST345	C	3	IL_1β	44.7547415259323	detectable
C	2	MenC C11	48	9	-	ST345	C	3	IL_1β	44.7547415259323	detectable
C	1	MenW cc11_1	48	9	cc11	ST11	W	3	IL_1β	44.7547415259323	detectable
C	2	MenW cc11_1	24	5	cc11	ST11	W	3	IL_1β	44.7547415259323	detectable
D	6	MenC cc11_1	48	20	cc11	ST11	C	5	IL_23	44.5095372687053	detectable
D	6	MenC cc11_2	24	20	cc11	ST11	C	5	IL_23	44.5095372687053	detectable
D	5	MenC C11	48	19	-	ST345	C	5	IL_23	44.5095372687053	detectable
D	6	MenW MP01240070	48	20	cc22	ST184	W	5	IL_23	44.5095372687053	detectable
C	2	MenC C11	24	5	-	ST345	C	2	CCL3	44.4303062487726	detectable
D	7	MenC cc11_2	48	21	cc11	ST11	C	5	CXCL1	4396.23102757803	detectable
D	5	MenW cc11_1	24	19	cc11	ST11	W	5	CCL2	439.776672766953	detectable
D	5	cnl	6	19	cc1136 (cnl)	ST1136 (cnl)	cnl	4	CXCL1	438.345124852124	detectable
D	6	UI	24	20	UI	UI	UI	5	CXCL1	4361.61410096784	detectable
C	4	MenC cc11_1	6	8	cc11	ST11	C	1	CXCL1	436.724386389399	detectable
C	3	MenW cc11_1	6	8	cc11	ST11	W	1	CXCL8	436.392637299826	detectable
D	7	MenW cc22_3	24	21	cc22	ST3422	W	6	CXCL8_2	43580.4943973008	detectable
C	1	MenC cc11_1	24	7	cc11	ST11	C	2	CXCL1	4353.33023303907	detectable
C	2	cnl	24	5	cc1136 (cnl)	ST1136 (cnl)	cnl	3	CXCL8_2	43516.3432368285	detectable
C	1	MenC cc11_1	24	9	cc11	ST11	C	2	CXCL1	4339.12265922254	detectable
D	6	MenC cc11_3	6	17	cc11	ST11	C	4	CXCL8_2	4337.56817801683	detectable
C	2	cnl	24	5	cc1136 (cnl)	ST1136 (cnl)	cnl	3	IL_33	432.744412683105	detectable
C	1	MenW MP01240070	48	9	cc22	ST184	W	3	IL_33	432.744412683105	detectable
C	3	MenW MP01240070	48	10	cc22	ST184	W	3	IL_33	432.744412683105	detectable
D	7	MenW cc11_2	24	18	cc11	ST11	W	6	CXCL1	4313.90228002345	detectable
D	5	MenW cc22_2	6	16	cc22	ST3422	W	4	CXCL8_2	4300.13084134601	detectable
D	5	MenC cc11_1	48	19	cc11	ST11	C	5	IL_1β	43.9513998640006	detectable
D	5	MenW cc11_1	24	19	cc11	ST11	W	5	IL_1β	43.9513998640006	detectable
C	2	MenC C11	24	9	-	ST345	C	2	IL_23	43.9244785379753	detectable
D	7	cnl	48	21	cc1136 (cnl)	ST1136 (cnl)	cnl	5	CXCL5	43.7890383989781	detectable
D	7	MenC cc11_3	48	21	cc11	ST11	C	6	IL_23	43.6400055471302	detectable
D	5	MenW cc11_2	24	19	cc11	ST11	W	6	IL_23	43.6400055471302	detectable
D	6	MenW cc22_3	24	20	cc22	ST3422	W	6	IL_23	43.6400055471302	detectable
D	7	MenW cc22_3	24	21	cc22	ST3422	W	6	IL_23	43.6400055471302	detectable
C	1	MenW cc11_1	6	5	cc11	ST11	W	1	CCL2	43.4410823376302	detectable
C	3	MenW cc11_1	6	10	cc11	ST11	W	1	CCL2	43.4410823376302	detectable
C	3	MenW MP01240070	6	6	cc22	ST184	W	1	CCL2	43.4410823376302	detectable
C	1	cnl	48	9	cc1136 (cnl)	ST1136 (cnl)	cnl	3	TNFα	43.2975001564247	detectable
C	2	MenC cc11_1	24	7	cc11	ST11	C	3	TNFα	43.2975001564247	detectable
C	3	MenC cc11_1	48	10	cc11	ST11	C	3	TNFα	43.2975001564247	detectable
C	4	MenC cc11_1	24	6	cc11	ST11	C	3	TNFα	43.2975001564247	detectable
C	2	MenC C11	48	9	-	ST345	C	3	TNFα	43.2975001564247	detectable
C	3	MenC C11	48	10	-	ST345	C	3	TNFα	43.2975001564247	detectable
C	1	UI	48	9	UI	UI	UI	3	TNFα	43.2975001564247	detectable
D	5	MenW cc11_2	24	19	cc11	ST11	W	6	CCL20	43.2435990007896	detectable
D	5	MenW cc11_2	48	19	cc11	ST11	W	6	CCL20	43.2435990007896	detectable
D	5	MenW cc11_3	24	19	cc11	ST11	W	6	CCL20	43.2435990007896	detectable
D	5	MenW cc22_3	24	19	cc22	ST3422	W	6	CCL20	43.2435990007896	detectable
C	2	cnl	6	5	cc1136 (cnl)	ST1136 (cnl)	cnl	2	IL_33	43.0021708720554	detectable
C	2	cnl	6	7	cc1136 (cnl)	ST1136 (cnl)	cnl	2	IL_33	43.0021708720554	detectable
C	3	cnl	24	6	cc1136 (cnl)	ST1136 (cnl)	cnl	2	IL_33	43.0021708720554	detectable
C	1	MenC cc11_1	24	5	cc11	ST11	C	2	IL_33	43.0021708720554	detectable
C	2	MenC C11	24	7	-	ST345	C	2	IL_33	43.0021708720554	detectable
C	2	MenC C11	24	9	-	ST345	C	2	IL_33	43.0021708720554	detectable
C	3	MenC C11	24	6	-	ST345	C	2	IL_33	43.0021708720554	detectable
C	3	MenC C11	24	8	-	ST345	C	2	IL_33	43.0021708720554	detectable
C	3	MenC C11	24	10	-	ST345	C	2	IL_33	43.0021708720554	detectable
C	2	MenW cc11_1	6	5	cc11	ST11	W	2	IL_33	43.0021708720554	detectable
C	3	MenW cc11_1	24	6	cc11	ST11	W	2	IL_33	43.0021708720554	detectable
C	3	MenW cc11_1	24	8	cc11	ST11	W	2	IL_33	43.0021708720554	detectable
C	4	MenW cc11_1	6	6	cc11	ST11	W	2	IL_33	43.0021708720554	detectable
C	3	MenW MP01240070	24	8	cc22	ST184	W	2	IL_33	43.0021708720554	detectable
C	3	MenW MP01240070	24	10	cc22	ST184	W	2	IL_33	43.0021708720554	detectable
C	3	UI	24	6	UI	UI	UI	2	IL_33	43.0021708720554	detectable
C	4	UI	24	6	UI	UI	UI	2	IL_33	43.0021708720554	detectable
D	5	MenC cc11_2	6	16	cc11	ST11	C	4	CXCL1	429.106752258624	detectable
D	5	UI	6	19	UI	UI	UI	4	CXCL1	429.106752258624	detectable
D	7	MenC cc11_2	24	21	cc11	ST11	C	5	CXCL1	4289.21613436012	detectable
C	3	MenC C11	6	10	-	ST345	C	1	CXCL1	428.833487316973	detectable
D	5	cnl	48	19	cc1136 (cnl)	ST1136 (cnl)	cnl	5	CXCL5	428.333362503776	detectable
C	2	cnl	24	7	cc1136 (cnl)	ST1136 (cnl)	cnl	3	CXCL1	4275.28003905875	detectable
C	2	cnl	24	9	cc1136 (cnl)	ST1136 (cnl)	cnl	3	CXCL10	427.559761002528	detectable
D	6	MenW cc22_3	6	20	cc22	ST3422	W	5	CXCL8_2	4255.46659950326	detectable
C	1	cnl	48	9	cc1136 (cnl)	ST1136 (cnl)	cnl	3	CXCL5	424.334939575526	detectable
C	2	MenC cc11_1	24	5	cc11	ST11	C	3	CXCL10	424.291875181797	detectable
C	4	MenC C11	48	10	-	ST345	C	3	CXCL10	424.291875181797	detectable
C	3	cnl	24	8	cc1136 (cnl)	ST1136 (cnl)	cnl	2	IL_6	424.08237997147558	detectable
C	1	MenW MP01240070	48	9	cc22	ST184	W	3	CXCL8_2	42308.4535978259	detectable
C	3	MenW MP01240070	6	8	cc22	ST184	W	1	CXCL8	423.233860296767	detectable
C	4	cnl	24	6	cc1136 (cnl)	ST1136 (cnl)	cnl	3	CXCL1	4222.46287581261	detectable
C	1	cnl	24	5	cc1136 (cnl)	ST1136 (cnl)	cnl	2	CXCL1	4218.74098574074	detectable
D	7	MenW MP01240070	24	21	cc22	ST184	W	5	CXCL1	4212.03701799238	detectable
C	2	MenC C11	24	5	-	ST345	C	2	CXCL8	42114.1305597639	detectable
C	2	MenC cc11_1	24	5	cc11	ST11	C	3	CCL2_2	421.395159827667	detectable
C	2	MenC cc11_1	24	7	cc11	ST11	C	3	CCL20	421.373710793778	detectable
C	1	cnl	6	7	cc1136 (cnl)	ST1136 (cnl)	cnl	1	CXCL10	42.9742439879381	detectable
C	2	MenC cc11_1	6	7	cc11	ST11	C	1	CXCL10	42.9742439879381	detectable
C	4	MenC cc11_1	6	8	cc11	ST11	C	1	CXCL10	42.9742439879381	detectable
C	3	MenW cc11_1	6	10	cc11	ST11	W	1	CXCL10	42.9742439879381	detectable
D	6	MenW cc11_2	24	17	cc11	ST11	W	4	CXCL5	42.9431076446002	detectable
C	2	cnl	24	5	cc1136 (cnl)	ST1136 (cnl)	cnl	3	IL_23	42.8703731217537	detectable
C	4	MenW cc11_1	24	6	cc11	ST11	W	3	IL_23	42.8703731217537	detectable
D	6	MenW cc11_2	6	20	cc11	ST11	W	4	IL_6	42.702644508373957	detectable
D	5	MenW MP01240070	6	19	cc22	ST184	W	4	IL_6	42.702644508373957	detectable
D	7	MenW MP01240070	6	18	cc22	ST184	W	4	IL_6	42.702644508373957	detectable
D	5	UI	6	19	UI	UI	UI	4	IL_6	42.702644508373957	detectable
C	4	cnl	6	8	cc1136 (cnl)	ST1136 (cnl)	cnl	2	CCL2	42.7014660106508	detectable
C	1	MenW cc11_1	24	5	cc11	ST11	W	2	CCL2	42.7014660106508	detectable
C	4	MenW cc11_1	6	8	cc11	ST11	W	2	CCL2	42.7014660106508	detectable
C	1	UI	24	7	UI	UI	UI	2	CCL2	42.7014660106508	detectable
C	1	UI	24	9	UI	UI	UI	2	CCL2	42.7014660106508	detectable
C	2	UI	24	7	UI	UI	UI	2	CCL2	42.7014660106508	detectable
C	4	UI	24	6	UI	UI	UI	2	CCL2	42.7014660106508	detectable
D	5	cnl	6	16	cc1136 (cnl)	ST1136 (cnl)	cnl	4	IL_33	42.6709617175846	detectable
D	7	cnl	6	18	cc1136 (cnl)	ST1136 (cnl)	cnl	4	IL_33	42.6709617175846	detectable
D	6	MenC cc11_1	24	17	cc11	ST11	C	4	IL_33	42.6709617175846	detectable
D	7	MenC cc11_1	6	18	cc11	ST11	C	4	IL_33	42.6709617175846	detectable
D	5	MenC cc11_2	6	16	cc11	ST11	C	4	IL_33	42.6709617175846	detectable
D	7	MenC cc11_2	6	21	cc11	ST11	C	4	IL_33	42.6709617175846	detectable
D	5	MenC C11	24	16	-	ST345	C	4	IL_33	42.6709617175846	detectable
D	6	MenW cc11_1	6	17	cc11	ST11	W	4	IL_33	42.6709617175846	detectable
D	5	MenW cc11_2	24	16	cc11	ST11	W	4	IL_33	42.6709617175846	detectable
D	6	MenW cc11_2	6	17	cc11	ST11	W	4	IL_33	42.6709617175846	detectable
D	5	MenW cc22_2	6	16	cc22	ST3422	W	4	IL_33	42.6709617175846	detectable
D	6	MenW cc22_2	24	17	cc22	ST3422	W	4	IL_33	42.6709617175846	detectable
D	7	MenW cc22_2	6	18	cc22	ST3422	W	4	IL_33	42.6709617175846	detectable
D	7	MenW cc22_2	6	21	cc22	ST3422	W	4	IL_33	42.6709617175846	detectable
D	5	MenW MP01240070	6	19	cc22	ST184	W	4	IL_33	42.6709617175846	detectable
D	6	MenW MP01240070	6	20	cc22	ST184	W	4	IL_33	42.6709617175846	detectable
D	7	MenW MP01240070	6	18	cc22	ST184	W	4	IL_33	42.6709617175846	detectable
D	5	UI	6	16	UI	UI	UI	4	IL_33	42.6709617175846	detectable
D	7	UI	6	21	UI	UI	UI	4	IL_33	42.6709617175846	detectable
C	1	cnl	48	9	cc1136 (cnl)	ST1136 (cnl)	cnl	3	CCL2_2	42.5110685222929	detectable
C	2	MenW MP01240070	48	9	cc22	ST184	W	3	CCL2_2	42.5110685222929	detectable
C	4	MenW MP01240070	24	8	cc22	ST184	W	3	CCL2_2	42.5110685222929	detectable
C	2	UI	48	9	UI	UI	UI	3	CCL2_2	42.5110685222929	detectable
D	5	cnl	48	19	cc1136 (cnl)	ST1136 (cnl)	cnl	5	IL_18	42.4826628764738	detectable
D	5	MenC C11	24	19	-	ST345	C	5	IL_18	42.4826628764738	detectable
D	7	MenW cc11_1	48	21	cc11	ST11	W	5	IL_18	42.4826628764738	detectable
D	5	UI	48	19	UI	UI	UI	5	IL_18	42.4826628764738	detectable
D	7	MenW cc11_2	24	21	cc11	ST11	W	6	CCL2	42.3775555229514	detectable
C	2	MenC C11	48	9	-	ST345	C	3	CXCL5	42.282029286502	detectable
D	7	cnl	48	21	cc1136 (cnl)	ST1136 (cnl)	cnl	5	CCL17	42.0792915288763	detectable
D	6	MenC cc11_1	48	20	cc11	ST11	C	5	CCL17	42.0792915288763	detectable
C	2	cnl	6	5	cc1136 (cnl)	ST1136 (cnl)	cnl	2	CXCL10	42.005940039344	detectable
C	2	MenW cc11_1	6	5	cc11	ST11	W	2	CXCL10	42.005940039344	detectable
C	4	MenW cc11_1	6	8	cc11	ST11	W	2	CXCL10	42.005940039344	detectable
C	4	UI	24	6	UI	UI	UI	2	CXCL10	42.005940039344	detectable
C	2	MenW MP01240070	48	9	cc22	ST184	W	3	CXCL8_2	41981.828822039	detectable
C	4	MenW cc11_1	48	10	cc11	ST11	W	3	CXCL10	4190.71934131596	detectable
C	3	UI	6	6	UI	UI	UI	1	CXCL8	419.946302263378	detectable
C	2	MenW cc11_1	24	7	cc11	ST11	W	3	CCL20	419.738180307209	detectable
D	7	cnl	6	21	cc1136 (cnl)	ST1136 (cnl)	cnl	4	CXCL8	4187.54196118727	detectable
C	1	cnl	48	9	cc1136 (cnl)	ST1136 (cnl)	cnl	3	CXCL8_2	41763.8496285971	detectable
C	1	cnl	24	9	cc1136 (cnl)	ST1136 (cnl)	cnl	2	CXCL1	4171.00173000926	detectable
C	1	MenC cc11_1	6	9	cc11	ST11	C	1	CXCL1	416.95750129746	detectable
D	6	MenW cc22_3	24	17	cc22	ST3422	W	5	CXCL8_2	41433.8066158508	detectable
C	3	MenC cc11_1	24	6	cc11	ST11	C	2	CXCL10	414.843515947138	detectable
C	2	cnl	24	7	cc1136 (cnl)	ST1136 (cnl)	cnl	3	CXCL8_2	41327.3807540946	detectable
D	7	MenW cc22_3	24	18	cc22	ST3422	W	6	CXCL1	4131.05862493466	detectable
C	3	MenW MP01240070	24	6	cc22	ST184	W	2	CXCL1	4116.74189131211	detectable
C	2	MenW MP01240070	48	9	cc22	ST184	W	3	CCL2	41.8906193303884	detectable
D	5	MenW MP01240070	6	19	cc22	ST184	W	4	CXCL5	41.7392563374899	detectable
D	7	MenC C11	24	21	-	ST345	C	5	CCL20	41.1553246689435	detectable
D	5	MenW cc11_3	6	19	cc11	ST11	W	5	CCL20	41.1553246689435	detectable
C	3	cnl	48	10	cc1136 (cnl)	ST1136 (cnl)	cnl	3	CXCL5	4097.99491235619	detectable
D	5	MenW cc11_1	48	19	cc11	ST11	W	5	CCL2	409.977261675348	detectable
D	5	MenW cc22_2	48	19	cc22	ST3422	W	5	CXCL5	409.598299930767	detectable
C	2	UI	24	9	UI	UI	UI	2	CXCL8	4074.44891957598	detectable
D	6	MenC cc11_1	6	20	cc11	ST11	C	4	CXCL8_2	4073.96392914621	detectable
D	6	MenC cc11_2	48	20	cc11	ST11	C	5	CCL20	406.899282465063	detectable
D	7	MenW cc22_3	48	21	cc22	ST3422	W	6	CXCL10	406.210556060554	detectable
D	5	UI	24	19	UI	UI	UI	5	CXCL5	405.254433638688	detectable
C	3	MenC cc11_1	24	8	cc11	ST11	C	2	CCL2_2	405.018123444432	detectable
C	1	MenC cc11_1	24	9	cc11	ST11	C	2	CCL20	403.320675034986	detectable
D	5	MenC C11	6	16	-	ST345	C	4	CXCL8_2	4017.00144675723	detectable
D	5	MenC C11	48	19	-	ST345	C	5	IL_6	4014.6984851806342	detectable
D	5	MenC cc11_1	24	19	cc11	ST11	C	5	CCL2	401.475097618034	detectable
D	5	MenW cc22_2	24	16	cc22	ST3422	W	4	IL_18	40.800101482292	detectable
D	5	cnl	6	16	cc1136 (cnl)	ST1136 (cnl)	cnl	4	TNFα	40.5780063234846	detectable
D	5	MenC cc11_1	24	16	cc11	ST11	C	4	TNFα	40.5780063234846	detectable
D	6	MenC cc11_2	6	17	cc11	ST11	C	4	TNFα	40.5780063234846	detectable
D	5	MenW cc11_2	6	16	cc11	ST11	W	4	TNFα	40.5780063234846	detectable
D	6	MenW cc11_2	6	17	cc11	ST11	W	4	TNFα	40.5780063234846	detectable
D	6	UI	6	17	UI	UI	UI	4	TNFα	40.5780063234846	detectable
C	1	MenC C11	48	9	-	ST345	C	3	CXCL5	40.5650920405978	detectable
D	6	MenW cc22_2	24	20	cc22	ST3422	W	5	CXCL5	40.5426665398127	detectable
C	2	MenW cc11_1	24	5	cc11	ST11	W	3	IL_18	40.4926889538823	detectable
D	5	MenC cc11_3	24	19	cc11	ST11	C	6	CCL4	4.9990186189785728	detectable
D	5	MenC cc11_3	48	19	cc11	ST11	C	6	CCL4	4.9990186189785728	detectable
D	6	MenW cc11_2	24	20	cc11	ST11	W	6	CCL4	4.9990186189785728	detectable
D	6	MenW cc22_3	48	20	cc22	ST3422	W	6	CCL4	4.9990186189785728	detectable
D	7	cnl	48	21	cc1136 (cnl)	ST1136 (cnl)	cnl	5	CCL4	4.9987304496113723	detectable
D	7	MenW cc11_1	24	21	cc11	ST11	W	5	CCL4	4.9987304496113723	detectable
D	6	MenW cc11_3	6	20	cc11	ST11	W	5	CCL4	4.9987304496113723	detectable
D	5	MenW cc22_3	6	16	cc22	ST3422	W	5	CCL4	4.9987304496113723	detectable
D	7	MenW cc22_3	6	21	cc22	ST3422	W	5	CCL4	4.9987304496113723	detectable
C	1	UI	6	7	UI	UI	UI	1	CXCL5	4.98503606376637	detectable
D	7	cnl	6	21	cc1136 (cnl)	ST1136 (cnl)	cnl	4	CCL17	4.95306266630081	detectable
D	5	MenW cc11_2	6	16	cc11	ST11	W	4	CCL17	4.95306266630081	detectable
D	7	MenW MP01240070	6	18	cc22	ST184	W	4	CCL17	4.95306266630081	detectable
C	4	MenW cc11_1	6	8	cc11	ST11	W	2	IL_10	4.89660477785353	detectable
D	5	MenW cc22_3	48	19	cc22	ST3422	W	6	CXCL11	4.85610613642762	detectable
C	3	cnl	24	6	cc1136 (cnl)	ST1136 (cnl)	cnl	2	IL_1β	4.85280484701177	detectable
C	2	UI	24	5	UI	UI	UI	2	IL_1β	4.85280484701177	detectable
C	4	UI	24	6	UI	UI	UI	2	IL_1β	4.85280484701177	detectable
C	1	MenC cc11_1	48	9	cc11	ST11	C	3	CXCL9	4.84193109669894	detectable
C	4	MenC cc11_1	24	10	cc11	ST11	C	3	CCL5	4.8202527151629	detectable
C	4	MenW MP01240070	24	8	cc22	ST184	W	3	CCL4	4.8151807240715083	detectable
D	7	MenC cc11_3	48	21	cc11	ST11	C	6	CCL5	4.78797901152937	detectable
D	7	MenW cc11_2	48	21	cc11	ST11	W	6	CCL5	4.78797901152937	detectable
C	1	MenC cc11_1	24	5	cc11	ST11	C	2	CCL17	4.78533412142342	detectable
C	1	UI	24	5	UI	UI	UI	2	CXCL5	4.76349148351885	detectable
C	1	UI	24	9	UI	UI	UI	2	CXCL5	4.76349148351885	detectable
C	1	cnl	6	7	cc1136 (cnl)	ST1136 (cnl)	cnl	1	CCL5	4.71180809503183	detectable
C	3	MenC C11	6	10	-	ST345	C	1	CCL5	4.71180809503183	detectable
C	4	UI	6	8	UI	UI	UI	1	CCL5	4.71180809503183	detectable
C	1	cnl	6	7	cc1136 (cnl)	ST1136 (cnl)	cnl	1	CCL20	4.70022169216242	detectable
D	5	cnl	6	16	cc1136 (cnl)	ST1136 (cnl)	cnl	4	IFNα2	4.68112433554139	detectable
D	5	MenC cc11_1	24	16	cc11	ST11	C	4	IFNα2	4.68112433554139	detectable
D	7	MenC C11	6	18	-	ST345	C	4	IFNα2	4.68112433554139	detectable
D	5	MenW cc22_2	6	19	cc22	ST3422	W	4	IFNα2	4.68112433554139	detectable
D	6	MenW MP01240070	24	17	cc22	ST184	W	4	IFNα2	4.68112433554139	detectable
C	1	cnl	24	7	cc1136 (cnl)	ST1136 (cnl)	cnl	2	CCL11	4.67930470361737	detectable
C	2	cnl	6	9	cc1136 (cnl)	ST1136 (cnl)	cnl	2	CCL11	4.67930470361737	detectable
C	1	MenW cc11_1	24	5	cc11	ST11	W	2	CCL11	4.67930470361737	detectable
C	3	MenW cc11_1	24	6	cc11	ST11	W	2	CCL11	4.67930470361737	detectable
C	1	MenW MP01240070	24	9	cc22	ST184	W	2	CCL11	4.67930470361737	detectable
C	2	UI	24	9	UI	UI	UI	2	CCL11	4.67930470361737	detectable
D	7	cnl	48	21	cc1136 (cnl)	ST1136 (cnl)	cnl	5	CXCL9	4.66696973399753	detectable
D	5	MenC C11	48	19	-	ST345	C	5	CXCL9	4.66696973399753	detectable
D	6	MenW cc11_1	48	20	cc11	ST11	W	5	CXCL9	4.66696973399753	detectable
D	6	MenW MP01240070	48	20	cc22	ST184	W	5	CXCL9	4.66696973399753	detectable
D	7	MenW MP01240070	48	21	cc22	ST184	W	5	CXCL9	4.66696973399753	detectable
[truncated: 7,049 more rows]
